# Supplementary material for: Systemic neurotransmitter responses to clinically approved and experimental neuropsychiatric drugs
Source: Nat Commun. 2018 Nov 8;9:4699. doi: 10.1038/s41467-018-07239-1 (PMC6224407; doi:10.1038/s41467-018-07239-1)
Supplement: Supplementary file 4 — Supplementary Data 1 [file 41467_2018_7239_MOESM4_ESM.xlsx]

## Sheet: drugs_DB_all
PMID	Number of rats	Strain	Sex	Age	awake/freely moving	Anaesthetic agent	Anaesthetic dose (mg/kg)	Transmitter	Brain region	Calcium concentration	Perfusate	Perfusion rate	Drug	Dose of drug (mg/kg)	Route of drug administration	Peak time	Peak%baseline
16162005	6							5-HT	cortex, frontal				12a	0.1	p.o.	40	115
16162005	6							5-HT	cortex, frontal				12a	0.3	p.o.	60	150
16162005	6							5-HT	cortex, frontal				12a	1	p.o.	60	180
16854086	6	sprague-dawley	male	adult	yes			5-HT	cortex, frontal dorsal lateral	1.2	acsf	1	26a	3	p.o.	20	127
16854086	6	sprague-dawley	male	adult	yes			5-HT	cortex, frontal dorsal lateral	1.2	acsf	1	26a	30	p.o.	40	175
3306880	7	sprague-dawley	male	adult	yes			5-HT	nucleus accumbens		acsf	0.6	4-mmc	0.3	i.v.	20	420
3246659	4	sprague-dawley	male	adult	yes			5-HT	nucleus accumbens	2.3	ringer	1	4-mmc	1	s.c.	20	700
3246659	4	sprague-dawley	male	adult	yes			5-HT	nucleus accumbens	2.3	ringer	1	4-mmc	3	s.c.	20	940
3306880	7	sprague-dawley	male	adult	yes			5-HT	nucleus accumbens		acsf	0.6	4-mmc	1	i.v.	20	1110
3432134	5	wistar	male	adult				5-HT	nucleus accumbens shell	1.2	acsf	0.6	4-mmc	10	s.c.	30	2250
3306880	7	sprague-dawley	male	adult	yes			DA	nucleus accumbens		acsf	0.6	4-mmc	0.3	i.v.	20	180
3306880	7	sprague-dawley	male	adult	yes			DA	nucleus accumbens		acsf	0.6	4-mmc	1	i.v.	20	290
3246659	4	sprague-dawley	male	adult	yes			DA	nucleus accumbens	2.3	ringer	1	4-mmc	1	s.c.	20	300
3432134	5	wistar	male	adult				DA	nucleus accumbens shell	1.2	acsf	0.6	4-mmc	10	s.c.	30	900
3246659	4	sprague-dawley	male	adult	yes			DA	nucleus accumbens	2.3	ringer	1	4-mmc	3	s.c.	40	500
24862256	5	wistar	male	adult	yes			5-HT	hippocampus	2.25	ringer	1	4-mta	5	i.p.	40	825
24862256	5	wistar	male	adult	yes			DA	caudate putamen	2.25	ringer	1	4-mta	5	i.p.	80	285
25343529	6	wistar						DA	cortex, prefrontal	2.3	ringer	2	5bb (a potential atypical antipsychotic)	10	s.c.	60	305
25343529	6	wistar						DA	nucleus accumbens	2.3	ringer	2	5bb (a potential atypical antipsychotic)	10	s.c.	80	90
17391962	6	sprague-dawley	male		yes			5-HT	cortex, frontal	1.2	acsf	2	6a	0.3	i.p.	60	185
17391962	6	sprague-dawley	male		yes			5-HT	cortex, frontal	1.2	acsf	2	6a	3	i.p.	60	255
17391962	6	sprague-dawley	male		yes			5-HT	cortex, frontal	1.2	acsf	2	6a	0.1	i.p.	80	165
17391962	6	sprague-dawley	male		yes			5-HT	cortex, frontal	1.2	acsf	2	6a	1	i.p.	100	270
17391962	6	sprague-dawley	male		yes			5-HT	cortex, frontal	1.2	acsf	2	6a	10	i.p.	220	285
17391962	6	sprague-dawley	male		yes			5-HT	cortex, frontal	1.2	acsf	2	6a	10	p.o.	240	320
12109911	4	wistar	male	adult	yes			5-HT	hippocampus, ventral	1.2	acsf	1.5	6-methoxymianserin	5	s.c.	60	300
12109911	4	wistar	male	adult	yes			dopac	hippocampus, ventral	1.2	acsf	1.5	6-methoxymianserin	5	s.c.	60	260
12109911	6	wistar	male	adult	yes			5-HT	hippocampus, ventral	1.2	acsf	1.5	6-methoxymianserin(-)	2.5	s.c.	60	300
12109911	6	wistar	male	adult	yes			dopac	hippocampus, ventral	1.2	acsf	1.5	6-methoxymianserin(-)	2.5	s.c.	60	260
12109911	6	wistar	male	adult	yes			5-HT	hippocampus, ventral	1.2	acsf	1.5	6-methoxymianserin(+)	2.5	s.c.	60	300
12109911	6	wistar	male	adult	yes			dopac	hippocampus, ventral	1.2	acsf	1.5	6-methoxymianserin(+)	2.5	s.c.	60	230
7909718	4	sprague-dawley	male	adult	no	chloral hydrate	450	5-HIAA	caudate putamen		ringer	10	6r-bh4	50	i.v.	120	122
7909718	4	sprague-dawley	male	adult	no	chloral hydrate	450	DA	caudate putamen		ringer	10	6r-bh4	10	i.v.	20	136
7857582	3	sprague-dawley	male	adult	no	chloral hydrate	450	DA	caudate putamen		ringer	10	6r-bh4	50	i.v.	20	179
7909718	4	sprague-dawley	male	adult	no	chloral hydrate	450	DA	caudate putamen		ringer	10	6r-bh4	50	i.v.	20	256
7909718	4	sprague-dawley	male	adult	no	chloral hydrate	450	HVA	caudate putamen		ringer	10	6r-bh4	50	i.v.	20	130
7909718	4	sprague-dawley	male	adult	no	chloral hydrate	450	HVA	caudate putamen		ringer	10	6r-bh4	10	i.v.	40	126
7857582	3	sprague-dawley	male	adult	no	chloral hydrate	450	HVA	caudate putamen		ringer	10	6r-bh4	50	i.v.	40	128
9754801	10	wistar	female	adolescent	yes			TRP	caudate putamen	2.3	ringer	2	6r-bh4	50	i.p.	100	134
9754801	5	wistar	female	adolescent	yes			TRP	caudate putamen	2.3	ringer	2	6r-bh4	10	i.p.	120	123
20949929	6	sprague-dawley	male		yes			5-HT	cortex, frontal	2.2	acsf	1	8a	1	p.o.	60	165
20949929	6	sprague-dawley	male		yes			5-HT	cortex, frontal	2.2	acsf	1	8a	3	p.o.	160	250
15336263	5		male	adult	yes			5-HT	cortex, frontal	0.9	phosphate buffered saline	1.2	8f	0.3	i.p.	60	457
15336263	9		male	adult	yes			5-HT	cortex, frontal	0.9	phosphate buffered saline	1.2	8h	1	i.p.	80	287
15336263	6		male	adult	yes			5-HT	cortex, frontal	0.9	phosphate buffered saline	1.2	8h	0.3	i.p.	100	354
15336263	8		male	adult	yes			5-HT	cortex, frontal	0.9	phosphate buffered saline	1.2	8i	1	i.p.	120	389
15336263	9		male	adult	yes			5-HT	cortex, frontal	0.9	phosphate buffered saline	1.2	8k	0.3	i.p.	60	443
15336263	8		male	adult	yes			5-HT	cortex, frontal	0.9	phosphate buffered saline	1.2	8k	1	i.p.	80	1109
1769366	5	sprague-dawley	male	adult	no	chloral hydrate	400	5-HIAA	caudate putamen	1.2	acsf	2	8-oh-dpat	0.1	s.c.	80	92
1384906	7	lister hooded	male	adult	yes			5-HIAA	cortex, frontal - R	0.5	acsf	2	8-oh-dpat	0.32	s.c.	120	56
8014870	6	sprague-dawley	male	adult	no	chloral hydrate	350	5-HIAA	hippocampus, ventral	2.3	acsf		8-oh-dpat	1	i.p.	180	67
8014870	6	sprague-dawley	male	adult	no	chloral hydrate	350	5-HIAA	nucleus accumbens	2.3	acsf		8-oh-dpat	1	i.p.	180	78
9089665	4	wistar	male	adult	yes			5-HT	amygdala, central	2.3	acsf	1.5	8-oh-dpat	0.03	s.c.	15	57
9089665	4	wistar	male	adult	yes			5-HT	amygdala, central	2.3	acsf	1.5	8-oh-dpat	0.1	s.c.	30	34
7770611	9	wistar	male	adult	yes			5-HT	hippocampus, dorsal	2.3	acsf	1.5	8-oh-dpat	0.3	s.c.	30	55
7855734	13	sprague-dawley	male	adult	yes			5-HT	cortex, prefrontal medial		acsf	1.5	8-oh-dpat	225	i.p.	30	56
9886078	8	wistar	male	adult	yes			5-HT	cortex, frontal	1.26	acsf	0.25	8-oh-dpat	0.1	s.c.	40	10
9375971	5	wistar	male	adult	yes			5-HT	raphe nucleus, median	1.26	acsf	0.25	8-oh-dpat	0.3	s.c.	40	14
9886078	8	wistar	male	adult	yes			5-HT	cortex, frontal	1.26	acsf	0.25	8-oh-dpat	0.1	s.c.	40	15
9375971	6	wistar	male	adult	yes			5-HT	raphe nucleus, median	1.26	acsf	0.25	8-oh-dpat	0.1	s.c.	40	19
2466516	4	sprague-dawley	male	adult	no	chloral hydrate	360	5-HT	hippocampus, ventral	2.5	acsf	1	8-oh-dpat	0.1	s.c.	40	21
9886078	8	wistar	male	adult	yes			5-HT	raphe nucleus, dorsal	1.26	acsf	0.25	8-oh-dpat	0.1	s.c.	40	21
9375971	6	wistar	male	adult	yes			5-HT	raphe nucleus, dorsal	1.26	acsf	0.25	8-oh-dpat	0.3	s.c.	40	24
9886078	8	wistar	male	adult	yes			5-HT	raphe nucleus, dorsal	1.26	acsf	0.25	8-oh-dpat	0.1	s.c.	40	25
9375971	7	wistar	male	adult	yes			5-HT	raphe nucleus, dorsal	1.26	acsf	0.25	8-oh-dpat	0.1	s.c.	40	31
1835441	5	sprague-dawley	male	adult	no	chloral hydrate	400	5-HT	hippocampus, ventral		acsf	1	8-oh-dpat	25	s.c.	40	32
1835441	5	sprague-dawley	male	adult	no	chloral hydrate	400	5-HT	hippocampus, ventral		acsf	1	8-oh-dpat	25	s.c.	40	33
9886078	8	wistar	male	adult	yes			5-HT	cortex, frontal	1.26	acsf	0.25	8-oh-dpat	25	s.c.	40	36
8098761	5	sprague-dawley	male	adult	no	chloral hydrate	400	5-HT	hippocampus, ventral		acsf	1.2	8-oh-dpat	25	s.c.	40	36
12629522	5	wistar	male	adult	yes			5-HT	raphe nucleus, dorsal	1.26	acsf	1.5	8-oh-dpat	0.3	s.c.	40	37
12623219	5	sprague-dawley	male	adult	yes			5-HT	hippocampus	2.3	ringer	2	8-oh-dpat	0.3	s.c.	40	40
9886078	8	wistar	male	adult	yes			5-HT	cortex, frontal	1.26	acsf	0.25	8-oh-dpat	25	s.c.	40	40
9375971	5	wistar	male	adult	yes			5-HT	hippocampus, dorsal	1.26	acsf	0.25	8-oh-dpat	0.3	s.c.	40	41
1835441	5	sprague-dawley	male	adult	no	chloral hydrate	400	5-HT	hippocampus, ventral		acsf	1	8-oh-dpat	25	s.c.	40	42
10432475	11	wistar	male	adolescent	yes			5-HT	cortex, frontal	2.3	phosphate buffered saline	1	8-oh-dpat	0.16	s.c.	40	42
8734491	6	sprague-dawley	male	adult	no	chloral hydrate	400	5-HT	hippocampus, ventral	2.5	acsf	2	8-oh-dpat	0.31	i.p.	40	42
7904048	4	sprague-dawley	male	adult	no	chloral hydrate		5-HT	hippocampus, ventral		acsf	1	8-oh-dpat	25	s.c.	40	47
8734491	6	sprague-dawley	male	adult	no	chloral hydrate	400	5-HT	hippocampus, ventral	2.5	acsf	2	8-oh-dpat	0.16	i.p.	40	48
9886078	8	wistar	male	adult	yes			5-HT	raphe nucleus, dorsal	1.26	acsf	0.25	8-oh-dpat	25	s.c.	40	49
9375971	10	wistar	male	adult	yes			5-HT	caudate putamen	1.26	acsf	0.25	8-oh-dpat	25	s.c.	40	50
9886078	8	wistar	male	adult	yes			5-HT	raphe nucleus, dorsal	1.26	acsf	0.25	8-oh-dpat	25	s.c.	40	56
9375971	6	wistar	male	adult	yes			5-HT	raphe nucleus, median	1.26	acsf	0.25	8-oh-dpat	25	s.c.	40	59
9375971	7	wistar	male	adult	yes			5-HT	raphe nucleus, dorsal	1.26	acsf	0.25	8-oh-dpat	25	s.c.	40	60
8734491	6	sprague-dawley	male	adult	no	chloral hydrate	400	5-HT	hippocampus, ventral	2.5	acsf	2	8-oh-dpat	0.04	i.p.	40	68
9375971	6	wistar	male	adult	yes			5-HT	hippocampus, dorsal	1.26	acsf	0.25	8-oh-dpat	0.1	s.c.	40	70
10432475	11	wistar	male	adolescent	yes			5-HT	cortex, frontal	2.3	phosphate buffered saline	1	8-oh-dpat	0.16	s.c.	40	262
9089665	5	wistar	male	adult	yes			5-HT	amygdala, central	2.3	acsf	1.5	8-oh-dpat	0.3	s.c.	45	21
8632181	8	wistar	male	adult	yes			5-HT	hippocampus, dorsal	2.3	acsf	1.5	8-oh-dpat	1	s.c.	45	30
8632181	6	wistar	male	adult	yes			5-HT	raphe nucleus, median	2.3	acsf	1.5	8-oh-dpat	0.3	s.c.	45	34
7938565	9	wistar	male	adolescent	yes			5-HT	hippocampus, dorsal	2.3	ringer	1.5	8-oh-dpat	0.3	s.c.	45	52
8632181	6	wistar	male	adult	yes			5-HT	raphe nucleus, median	2.3	acsf	1.5	8-oh-dpat	0.03	s.c.	45	66
9089665	7	wistar	male	adult	yes			5-HT	amygdala, central	2.3	acsf	1.5	8-oh-dpat	0.01	s.c.	45	72
8632181	5	wistar	male	adult	yes			5-HT	hippocampus, dorsal	2.3	acsf	1.5	8-oh-dpat	0.03	s.c.	45	77
8734491	6	sprague-dawley	male	adult	no	chloral hydrate	400	5-HT	hippocampus, ventral	2.5	acsf	2	8-oh-dpat	0.63	i.p.	60	25
8632181	8	wistar	male	adult	yes			5-HT	raphe nucleus, median	2.3	acsf	1.5	8-oh-dpat	0.1	s.c.	60	27
9375971	6	wistar	male	adult	yes			5-HT	caudate putamen	1.26	acsf	0.25	8-oh-dpat	0.1	s.c.	60	32
10374710	5	sabra-albino	male		yes			5-HT	hippocampus	3	ringer	0.5	8-oh-dpat	0.2	s.c.	60	33
8098761	6	sprague-dawley	male	adult	no	chloral hydrate	400	5-HT	hippocampus, ventral		acsf	1.2	8-oh-dpat	25	s.c.	60	35
9017269	7	sprague-dawley	male	adolescent	yes			5-HT	cortex, prefrontal medial	1.2	dulbecco's pbs	0.4	8-oh-dpat	0.05	s.c.	60	36
7566497	5	sprague-dawley	male	adult	no	chloral hydrate	400	5-HT	hippocampus, ventral		acsf		8-oh-dpat	25	s.c.	60	40
7904048	4	sprague-dawley	male	adult	no	chloral hydrate		5-HT	hippocampus, ventral		acsf	1	8-oh-dpat	25	s.c.	60	46
8014870	6	sprague-dawley	male	adult	no	chloral hydrate	350	5-HT	nucleus accumbens	2.3	acsf		8-oh-dpat	0.32	i.p.	60	47
7862908	4	sprague-dawley	male	adult	yes			5-HT	cortex, prefrontal	2.2	ringer	1	8-oh-dpat	0.03	s.c.	60	50
8627567	4	wistar	male	adult	yes			5-HT	hippocampus, ventral	3.4	ringer	1.5	8-oh-dpat	0.25	s.c.	60	50
8632181	4	wistar	male	adult	yes			5-HT	hippocampus, dorsal	2.3	acsf	1.5	8-oh-dpat	0.3	s.c.	60	52
2466516	10	sprague-dawley	male	adult	no	chloral hydrate	360	5-HT	hippocampus, ventral	2.5	acsf	1	8-oh-dpat	0.01	s.c.	60	63
12623219	5	sprague-dawley	male	adult	yes			5-HT	hippocampus	2.3	ringer	2	8-oh-dpat	0.3	s.c.	60	63
8632181	5	wistar	male	adult	yes			5-HT	hippocampus, dorsal	2.3	acsf	1.5	8-oh-dpat	0.1	s.c.	60	72
8734491	6	sprague-dawley	male	adult	no	chloral hydrate	400	5-HT	hippocampus, ventral	2.5	acsf	2	8-oh-dpat	2.5	i.p.	80	17
9375971	4	wistar	male	adult	yes			5-HT	caudate putamen	1.26	acsf	0.25	8-oh-dpat	0.3	s.c.	80	20
2574066	5	sprague-dawley	male	adult	no	chloral hydrate	360	5-HT	hippocampus, ventral		acsf	1	8-oh-dpat	0.25	s.c.	80	24
8014870	6	sprague-dawley	male	adult	no	chloral hydrate	350	5-HT	nucleus accumbens	2.3	acsf		8-oh-dpat	1	i.p.	80	25
10864885	8	sprague-dawley	male	adult	yes			5-HT	cortex, frontal	1.2	acsf	1	8-oh-dpat	0.03	s.c.	80	39
10864885	8	sprague-dawley	male	adult	yes			5-HT	cortex, frontal	1.2	acsf	1	8-oh-dpat	0.03	s.c.	80	47
11041316	5	wistar	male	adolescent	yes			5-HT	hippocampus, dorsal		ringer	1	8-oh-dpat	0.16	s.c.	80	47
8014870	6	sprague-dawley	male	adult	no	chloral hydrate	350	5-HT	hippocampus, ventral	2.3	acsf		8-oh-dpat	1	i.p.	80	49
10501449	11	wistar	male	adolescent	yes			5-HT	cortex, frontal	2.3	phosphate buffered saline	1	8-oh-dpat	0.16	s.c.	80	61
12095073	8	sprague-dawley	male	adult	yes			5-HT	cortex, frontal	1.2	acsf	1	8-oh-dpat	0.1	s.c.	80	85
9375971	6	wistar	male	adult	yes			5-HT	hippocampus, dorsal	1.26	acsf	0.25	8-oh-dpat	25	s.c.	80	93
10374710	5	sabra-albino	male		yes			5-HT	cortex, frontal	3	ringer	0.5	8-oh-dpat	0.2	s.c.	90	15
8632181	8	wistar	male	adult	yes			5-HT	raphe nucleus, median	2.3	acsf	1.5	8-oh-dpat	1	s.c.	90	32
2466516	6	sprague-dawley	male	adult	no	chloral hydrate	360	5-HT	hippocampus, ventral	2.5	acsf	1	8-oh-dpat	0.25	s.c.	100	21
15720784	4	wistar	male	adult	yes			5-HT	cortex, prefrontal	1.2	acsf	2	8-oh-dpat	0.1	s.c.	120	23
8223894	6	sprague-dawley	male	adult	yes			5-HT	hippocampus, ventral	1.2	acsf	1	8-oh-dpat	0.1	s.c.	120	25
10864885	8	sprague-dawley	male	adult	yes			5-HT	cortex, frontal	1.2	acsf	1	8-oh-dpat	0.1	s.c.	120	51
7904048	6	sprague-dawley	male	adult	no	chloral hydrate		5-HT	caudate putamen		acsf	1	8-oh-dpat	25	s.c.	120	54
8730742	6	wistar	female	adolescent	yes			5-HT	hippocampus	1.1	acsf	2	8-oh-dpat	0.1	s.c.	120	57
8014870	6	sprague-dawley	male	adult	no	chloral hydrate	350	5-HT	hippocampus, ventral	2.3	acsf		8-oh-dpat	0.32	i.p.	120	59
8014870	6	sprague-dawley	male	adult	no	chloral hydrate	350	5-HT	nucleus accumbens	2.3	acsf		8-oh-dpat	0.1	i.p.	120	71
2466516	4	sprague-dawley	male	adult	no	chloral hydrate	360	5-HT	hippocampus, ventral	2.5	acsf	1	8-oh-dpat	5	s.c.	120	75
12803776	4	wistar	male	adult				5-HT	cortex, prefrontal	1.2	acsf	2	8-oh-dpat	0.1	s.c.	135	31
8223894	6	sprague-dawley	male	adult	yes			5-HT	hippocampus, ventral	1.2	acsf	1	8-oh-dpat	0.1	s.c.	140	19
8014870	6	sprague-dawley	male	adult	no	chloral hydrate	350	5-HT	hippocampus, ventral	2.3	acsf		8-oh-dpat	0.1	i.p.	160	68
1384906	7	lister hooded	male	adult	yes			5-HT	cortex, frontal - R	0.5	acsf	2	8-oh-dpat	0.32	s.c.	180	20
7904048	6	sprague-dawley	male	adult	no	chloral hydrate		5-HT	caudate putamen		acsf	1	8-oh-dpat	1	s.c.		84
7904048	5	sprague-dawley	male	adult	no	chloral hydrate		5-HT	hippocampus, ventral		acsf	1	8-oh-dpat	1	s.c.		124
11927183	6	wistar	male	adult	yes			ACh	hippocampus	1.3	ringer's solution modified	2.4	8-oh-dpat	0.05	s.c.	30	211
8374797	5	sprague-dawley	male	adult	yes			ACh	nucleus accumbens	1.2	ringer	1	8-oh-dpat	1	s.c.	60	56
8374797	4	sprague-dawley	male	adult	yes			ACh	nucleus accumbens	1.2	ringer	1	8-oh-dpat	0.5	s.c.	60	75
8374797	8	sprague-dawley	male	adult	yes			ACh	nucleus accumbens	1.2	ringer	1	8-oh-dpat	0.1	s.c.	60	85
8374797	4	sprague-dawley	male	adult	yes			ACh	nucleus accumbens	1.2	ringer	1	8-oh-dpat	0.05	s.c.	100	94
11927183	6	wistar	male	adult	yes			ACh	hippocampus	1.3	ringer's solution modified	2.4	8-oh-dpat	0.05	s.c.		147
10727716	6	sprague-dawley	male	adult	yes			DA	caudate putamen - R	1.2	acsf	2	8-oh-dpat	25	s.c.	15	90
9181636	4	sprague-dawley	male	adult	yes			DA	caudate putamen - R	1.2	acsf	2	8-oh-dpat	0.1	s.c.	20	108
9017269	7	sprague-dawley	male	adolescent	yes			DA	cortex, prefrontal medial	1.2	dulbecco's pbs	0.4	8-oh-dpat	0.05	s.c.	30	144
7855734	16	sprague-dawley	male	adult	yes			DA	cortex, prefrontal medial		acsf	1.5	8-oh-dpat	225	i.p.	30	277
7862908	4	sprague-dawley	male	adult	yes			DA	nucleus accumbens	2.2	ringer	1	8-oh-dpat	0.03	s.c.	40	114
10501449	11	wistar	male	adolescent	yes			DA	cortex, frontal	2.3	phosphate buffered saline	1	8-oh-dpat	0.16	s.c.	40	136
10432475	11	wistar	male	adolescent	yes			DA	cortex, frontal	2.3	phosphate buffered saline	1	8-oh-dpat	0.16	s.c.	40	221
7855734	8	sprague-dawley	male	adult	yes			DA	caudate putamen		acsf	1.5	8-oh-dpat	225	i.p.	60	87
15720784	4	wistar	male	adult	yes			DA	cortex, prefrontal	1.2	acsf	2	8-oh-dpat	0.1	s.c.	60	153
7862908	4	sprague-dawley	male	adult	yes			DA	cortex, prefrontal	2.2	ringer	1	8-oh-dpat	0.03	s.c.	60	192
1769366	5	sprague-dawley	male	adult	no	chloral hydrate	400	dopac	caudate putamen	1.2	acsf	2	8-oh-dpat	0.1	s.c.	60	90
15720784	4	wistar	male	adult	yes			dopac	cortex, prefrontal	1.2	acsf	2	8-oh-dpat	0.1	s.c.	75	59
8627567	4	wistar	male	adult	yes			dopac	hippocampus, ventral	3.4	ringer	1.5	8-oh-dpat	0.25	s.c.	165	195
9181636	4	sprague-dawley	male	adult	yes			dopac	caudate putamen - R	1.2	acsf	2	8-oh-dpat	0.1	s.c.	195	119
15720784	4	wistar	male	adult	yes			HVA	cortex, prefrontal	1.2	acsf	2	8-oh-dpat	0.1	s.c.	75	59
1769366	5	sprague-dawley	male	adult	no	chloral hydrate	400	HVA	caudate putamen	1.2	acsf	2	8-oh-dpat	0.1	s.c.	80	88
7582494	5	wistar	male		yes			mhpg	hypothalamus	1.26	acsf	2	8-oh-dpat	0.2	s.c.	40	178
7582494	5	wistar	male		yes			mhpg	hypothalamus	1.26	acsf	2	8-oh-dpat	1	s.c.	40	200
7984279	7	sprague-dawley	male	adult	yes			NA	hippocampus, ventral - R	1.2	acsf	1.2	8-oh-dpat	0.1	s.c.	20	138
12629522	5	wistar	male	adult	yes			NA	raphe nucleus, dorsal	1.26	acsf	1.5	8-oh-dpat	0.3	s.c.	20	174
7582494	5	wistar	male		yes			NA	hypothalamus	1.26	acsf	2	8-oh-dpat	0.2	s.c.	20	245
10501449	11	wistar	male	adolescent	yes			NA	cortex, frontal	2.3	phosphate buffered saline	1	8-oh-dpat	0.16	s.c.	40	273
7582494	5	wistar	male		yes			NA	hypothalamus	1.26	acsf	2	8-oh-dpat	1	s.c.	40	292
20949929	6	sprague-dawley	male		yes			5-HT	cortex, frontal	2.2	acsf	1	9a	1	i.v.	60	220
20949929	6	sprague-dawley	male		yes			5-HT	cortex, frontal	2.2	acsf	1	9a	3	p.o.	140	155
7714771	4	sprague-dawley	male	adolescent	yes			ACh	hippocampus	1.3	ringer	2	abecarnil	0.05	i.p.	30	76
8545523	10	sprague-dawley	male		yes			ACh	hippocampus, dorsal	1.3	ringer	2	abecarnil	0.5	i.p.	40	63
8545523	10	sprague-dawley	male		yes			ACh	hippocampus, dorsal	1.3	ringer	2	abecarnil	0.5	i.p.	40	70
7714771	4	sprague-dawley	male	adolescent	yes			ACh	hippocampus	1.3	ringer	2	abecarnil	0.05	i.p.	40	84
7714771	5	sprague-dawley	male	adolescent	yes			ACh	hippocampus	1.3	ringer	2	abecarnil	0.5	i.p.	60	68
8001645	5	sprague-dawley	male	adolescent	yes			ACh	hippocampus	1.3	ringer	2	abecarnil	0.5	i.p.	60	68
8001645	5	sprague-dawley	male	adolescent	yes			ACh	hippocampus	1.3	ringer	2	abecarnil	0.1	i.p.	80	81
7714771	4	sprague-dawley	male	adolescent	yes			ACh	hippocampus	1.3	ringer	2	abecarnil	0.1	i.p.	80	83
7714771	4	sprague-dawley	male	adolescent	yes			ACh	hippocampus	1.3	ringer	2	abecarnil	0.05	i.p.	80	92
7714771	4	sprague-dawley	male	adolescent	yes			ACh	hippocampus	1.3	ringer	2	abecarnil	0.5	i.p.	100	67
7714771	4	sprague-dawley	male	adolescent	yes			ACh	hippocampus	1.3	ringer	2	abecarnil	1	i.p.	120	62
8001645	5	sprague-dawley	male	adolescent	yes			ACh	hippocampus	1.3	ringer	2	abecarnil	0.5	i.p.	160	67
8001645	5	sprague-dawley	male	adolescent	yes			ACh	hippocampus	1.3	ringer	2	abecarnil	1	i.p.	180	58
8545523	12	sprague-dawley	male		yes			ACh	hippocampus, dorsal	1.3	ringer	2	abecarnil	0.5	i.p.		94
8545523	12	sprague-dawley	male		yes			ACh	hippocampus, dorsal	1.3	ringer	2	abecarnil	0.5	i.p.		99
8545523	12	sprague-dawley	male		yes			ACh	hippocampus, dorsal	1.3	ringer	2	abecarnil	0.5	i.p.		102
7714771	4	sprague-dawley	male	adolescent	yes			DA	cortex, prefrontal	1.3	ringer	2	abecarnil	0.05	i.p.	40	88
7714771	4	sprague-dawley	male	adolescent	yes			DA	cortex, prefrontal	1.3	ringer	2	abecarnil	1	i.p.	60	94
8001645	5	sprague-dawley	male	adolescent	yes			DA	cortex, prefrontal	1.3	ringer	2	abecarnil	1	i.p.	80	92
7714771	4	sprague-dawley	male	adolescent	yes			DA	cortex, prefrontal	1.3	ringer	2	abecarnil	0.05	i.p.	100	96
8001645	5	sprague-dawley	male	adolescent	yes			DA	cortex, prefrontal	1.3	ringer	2	abecarnil	0.1	i.p.	120	90
7714771	4	sprague-dawley	male	adolescent	yes			DA	cortex, prefrontal	1.3	ringer	2	abecarnil	0.1	i.p.	120	91
7714771	4	sprague-dawley	male	adolescent	yes			DA	cortex, prefrontal	1.3	ringer	2	abecarnil	0.5	i.p.	160	96
8001645	5	sprague-dawley	male	adolescent	yes			DA	cortex, prefrontal	1.3	ringer	2	abecarnil	0.5	i.p.	180	92
15289999	9	wistar	male	adolescent	yes			5-HT	hippocampus, dorsal	2.3	ringer	1	agomelatine	10	i.p.	20	120
15289999	9	wistar	male	adolescent	yes			5-HT	hippocampus, dorsal	2.3	ringer	1	agomelatine	40	i.p.	20	125
15289999	9	wistar	male	adolescent	yes			5-HT	hippocampus, dorsal	2.3	ringer	1	agomelatine	80	i.p.	40	133
11226811	13	sprague-dawley	male	adult	yes			5-HIAA	caudate putamen - R	1.2	ringer	1	alprazolam	0.0037	i.p.	108	123
11226811	13	sprague-dawley	male	adult	yes			5-HT	caudate putamen - R	1.2	ringer	1	alprazolam	0.0037	i.p.	188	64
11226811	7	sprague-dawley	male	adult	yes			DA	caudate putamen - R	1.2	ringer	1	alprazolam	0.0037	i.p.	50	146
11226811	7	sprague-dawley	male	adult	yes			dopac	caudate putamen - R	1.2	ringer	1	alprazolam	0.0037	i.p.	208	84
11226811	7	sprague-dawley	male	adult	yes			HVA	caudate putamen - R	1.2	ringer	1	alprazolam	0.0037	i.p.	68	123
8905331	6	sprague-dawley	male	adult	yes			NA	hippocampus, ventral	1.2	acsf	1.2	alprazolam	2.5	s.c.	20	87
22213370	8	wistar	male	adult	yes			5-HIAA	cortex, prefrontal	1.2	acsf	1.5	amitifadine	10	i.p.	140	75
22213370	8	wistar	male	adult	yes			5-HT	cortex, prefrontal	1.2	acsf	1.5	amitifadine	10	i.p.	100	420
22213370	8	wistar	male	adult	yes			DA	caudate putamen	1.2	acsf	1.5	amitifadine	10	i.p.	40	178
22213370	8	wistar	male	adult	yes			DA	cortex, prefrontal	1.2	acsf	1.5	amitifadine	10	i.p.	40	200
22213370	8	wistar	male	adult	yes			DA	nucleus accumbens	1.2	acsf	1.5	amitifadine	10	i.p.	100	175
22213370	8	wistar	male	adult	yes			dopac	caudate putamen	1.2	acsf	1.5	amitifadine	10	i.p.	100	62
22213370	8	wistar	male	adult	yes			dopac	nucleus accumbens	1.2	acsf	1.5	amitifadine	10	i.p.	120	58
22213370	8	wistar	male	adult	yes			dopac	cortex, prefrontal	1.2	acsf	1.5	amitifadine	10	i.p.	120	60
22213370	8	wistar	male	adult	yes			HVA	cortex, prefrontal	1.2	acsf	1.5	amitifadine	10	i.p.	140	75
8902299	6	sprague-dawley		adult	yes			5-HIAA	hypothalamus	1.7	acsf	1	amitriptyline	30	i.p.	90	77
8902299	5	sprague-dawley		adult	yes			5-HT	hypothalamus	1.7	acsf	1	amitriptyline	30	i.p.	30	250
9833647	6	wistar	male	adult	yes			5-HT	cortex, frontal	3	ringer	2	amitriptyline	10	i.p.	40	200
9833647	6	wistar	male	adult	yes			5-HT	cortex, frontal	3	ringer	2	amitriptyline	30	i.p.	40	310
7815331	6	wistar	male	adult	yes			5-HT	cortex, frontal	2.6	physiological perfusion solution	1	amitriptyline	50	p.o.	100	125
8902299	5	sprague-dawley		adult	yes			DA	hypothalamus	1.7	acsf	1	amitriptyline	30	i.p.	30	1250
7815331	6	wistar	male	adult	yes			DA	cortex, frontal	2.6	physiological perfusion solution	1	amitriptyline	12.5	p.o.	40	150
7815331	6	wistar	male	adult	yes			DA	cortex, frontal	2.6	physiological perfusion solution	1	amitriptyline	6.25	p.o.	60	133
10867975	6	sprague-dawley	male	adult	no	chloral hydrate	400	DA	nucleus accumbens	1.2	acsf	1	amitriptyline	10	i.p.	100	135
7815331	6	wistar	male	adult	yes			DA	cortex, frontal	2.6	physiological perfusion solution	1	amitriptyline	25	p.o.	100	215
10867975	6	sprague-dawley	male	adult	no	chloral hydrate	400	DA	nucleus accumbens	1.2	acsf	1	amitriptyline	5	i.p.	160	116
7815331	8	wistar	male	adult	yes			DA	nucleus accumbens	2.6	physiological perfusion solution	1	amitriptyline	50	p.o.	200	145
8902299	6	sprague-dawley		adult	yes			dopac	hypothalamus	1.7	acsf	1	amitriptyline	30	i.p.	60	177
8902299	6	sprague-dawley		adult	yes			HVA	hypothalamus	1.7	acsf	1	amitriptyline	30	i.p.	60	185
18155073	8	long-evans	male	adult	yes			DA	nucleus accumbens	1.4	dialysis buffer	2	amn082	20	i.p.	230	112
18155073	6	long-evans	male	adult	yes			DA	nucleus accumbens	1.4	dialysis buffer	2	amn082	3	i.p.	250	124
18155073	7	long-evans	male	adult	yes			DA	nucleus accumbens	1.4	dialysis buffer	2	amn082	10	i.p.	290	125
18155073	7	long-evans	male	adult	yes			GABA	nucleus accumbens	1.4	dialysis buffer	2	amn082	3	i.p.	30	112
18155073	6	long-evans	male	adult	yes			GABA	nucleus accumbens	1.4	dialysis buffer	2	amn082	10	i.p.	270	70
18155073	6	long-evans	male	adult	yes			GABA	nucleus accumbens	1.4	dialysis buffer	2	amn082	10	i.p.	270	71
18155073	7	long-evans	male	adult	yes			GABA	nucleus accumbens	1.4	dialysis buffer	2	amn082	20	i.p.	290	54
18155073	6	long-evans	male	adult	yes			GABA	nucleus accumbens	1.4	dialysis buffer	2	amn082	10	i.p.	290	71
18155073	5	long-evans	male	adult	yes			GLU	nucleus accumbens	1.4	dialysis buffer	2	amn082	3	i.p.	250	149
18155073	7	long-evans	male	adult	yes			GLU	nucleus accumbens	1.4	dialysis buffer	2	amn082	20	i.p.	290	184
18155073	7	long-evans	male	adult	yes			GLU	nucleus accumbens	1.4	dialysis buffer	2	amn082	10	i.p.	290	220
18155073	7	long-evans	male	adult	yes			GLU	nucleus accumbens	1.4	dialysis buffer	2	amn082	10	i.p.	290	223
18155073	7	long-evans	male	adult	yes			GLU	nucleus accumbens	1.4	dialysis buffer	2	amn082	10	i.p.	290	224
1692503	5	long-evans	male	adult	yes			5-HIAA	caudate putamen	2.3	modified ringer perfusate		amphetamine	1.5	s.c.	20	120
7682600	4	wistar	male	adult	yes			5-HIAA	raphe nucleus	1.26		0.25	amphetamine	5	i.p.	80	75
7682600	5	wistar	male	adult	yes			5-HIAA	raphe nucleus	1.26		0.25	amphetamine	5	i.p.	100	50
2566664	7	sprague-dawley	male	adult	yes			5-HIAA	caudate putamen	2.3	acsf	3	amphetamine	5	s.c.	100	95
2566664	19	sprague-dawley	male	adult	yes			5-HIAA	caudate putamen	2.3	acsf	3	amphetamine	2	s.c.	120	110
2566664	11	sprague-dawley	male	adult	yes			5-HIAA	caudate putamen	2.3	acsf	3	amphetamine	0.5	s.c.	180	85
2566664	7	sprague-dawley	male	adult	yes			5-HIAA	caudate putamen	2.3	acsf	3	amphetamine	2.5	s.c.	180	105
2566664	5	sprague-dawley	male	adult	yes			5-HIAA	caudate putamen	2.3	acsf	3	amphetamine	1	s.c.	200	85
2566664	7	sprague-dawley	male	adult	yes			5-HIAA	caudate putamen	2.3	acsf	3	amphetamine	5	s.c.	200	130
2566664	19	sprague-dawley	male	adult	yes			5-HT	caudate putamen	2.3	acsf	3	amphetamine	2	s.c.	10	135
2566664	7	sprague-dawley	male	adult	yes			5-HT	caudate putamen	2.3	acsf	3	amphetamine	2.5	s.c.	20	215
2566664	7	sprague-dawley	male	adult	yes			5-HT	caudate putamen	2.3	acsf	3	amphetamine	5	s.c.	20	265
2566664	19	sprague-dawley	male	adult	yes			5-HT	caudate putamen	2.3	acsf	3	amphetamine	2	s.c.	40	75
12576149	12	sprague-dawley	male	adult	yes			5-HT	caudate putamen	1.2	acsf	1.3	amphetamine	0.3	s.c.	40	240
9109529	8			adult	yes			5-HT	caudate putamen	1.2	acsf	1.5	amphetamine	2.5	s.c.	40	370
23522114	5	sprague-dawley	male	adult				5-HT	caudate putamen	1.2	acsf	2	amphetamine	3	i.p.	40	900
7682600	5	wistar	male	adult	yes			5-HT	raphe nucleus	1.26		0.25	amphetamine	5	i.p.	60	370
2566664	19	sprague-dawley	male	adult	yes			5-HT	caudate putamen	2.3	acsf	3	amphetamine	2	s.c.	80	135
12576149	12	sprague-dawley	male	adult	yes			5-HT	caudate putamen	1.2	acsf	1.3	amphetamine	0.3	s.c.	80	265
7682600	4	wistar	male	adult	yes			5-HT	raphe nucleus	1.26		0.25	amphetamine	5	i.p.	80	560
2566664	5	sprague-dawley	male	adult	yes			5-HT	caudate putamen	2.3	acsf	3	amphetamine	1	s.c.	160	40
2566664	7	sprague-dawley	male	adult	yes			5-HT	caudate putamen	2.3	acsf	3	amphetamine	2.5	s.c.	180	50
2566664	11	sprague-dawley	male	adult	yes			5-HT	caudate putamen	2.3	acsf	3	amphetamine	0.5	s.c.	180	55
2566664	7	sprague-dawley	male	adult	yes			5-HT	caudate putamen	2.3	acsf	3	amphetamine	5	s.c.	220	65
7982076	6	sprague-dawley	female	adult	no	halothan (1,2% - 1,5%)		ACh	caudate putamen	1.2	ringer	2	amphetamine	5	i.p.	0	215
7982076	6	sprague-dawley	female	adult	no	halothan (1,2% - 1,5%)		ACh	caudate putamen	1.2	ringer	2	amphetamine	5	i.p.	15	160
7982076	6	sprague-dawley	female	adult	no	halothan (1,2% - 1,5%)		ACh	caudate putamen	1.2	ringer	2	amphetamine	5	i.p.	15	185
7982076	5	sprague-dawley	female	adult	no	halothan (1,2% - 1,5%)		ACh	caudate putamen	1.2	ringer	2	amphetamine	5	i.p.	15	230
7982076	6	sprague-dawley	female	adult	no	halothan (1,2% - 1,5%)		ACh	caudate putamen	1.2	ringer	2	amphetamine	5	i.p.	15	240
7982076	5	sprague-dawley	female	adult	no	halothan (1,2% - 1,5%)		ACh	caudate putamen	1.2	ringer	2	amphetamine	5	i.p.	15	255
7982076	5	sprague-dawley	female	adult	no	halothan (1,2% - 1,5%)		ACh	caudate putamen	1.2	ringer	2	amphetamine	5	i.p.	15	265
7982076	5	sprague-dawley	female	adult	no	halothan (1,2% - 1,5%)		ACh	caudate putamen	1.2	ringer	2	amphetamine	5	i.p.	15	285
1407652	6	sprague-dawley	male	adult	yes			ACh	caudate putamen	1.1	acsf	2	amphetamine	1.5	s.c.	20	135
7902591	7	cd-cobs	female					ACh	caudate putamen	2.2	ringer		amphetamine	2	s.c.	30	159
17146770	6	wistar	male	adult	yes			ACh	cortex, PCC	1.2	acsf	1.25	amphetamine	2	i.p.	45	275
17146770	6	wistar	male	adult	yes			ACh	cortex, PCC	1.2	acsf	1.25	amphetamine	2	i.p.	45	325
17146770	6	wistar	male	adult	yes			ACh	cortex, PCC	1.2	acsf	1.25	amphetamine	2	i.p.	105	350
8788059	3	sprague-dawley	male	adult	no	chloral hydrate	400	Ascorbic acid	caudate putamen	1.22	acsf		amphetamine	1	s.c.	5	95
8788059	3	sprague-dawley	male	adult	no	chloral hydrate	400	Ascorbic acid	caudate putamen	1.22	acsf		amphetamine	1	s.c.	8	130
11212872	10	sprague-dawley	male	adult				ASP	pallidum, ventral	1.2	krebs ringer phosphate buffer	1	amphetamine	2	i.p.	40	130
20939060	5	sprague-dawley	male	adult	no	chloral hydrate	400	DA	cortex, prefrontal medial	1.2	krebs-ringer-phosphate buffer	2	amphetamine	0.6	i.p.	3	115
20939060	5	sprague-dawley	male	adult	no	chloral hydrate	400	DA	cortex, prefrontal medial	1.2	krebs-ringer-phosphate buffer	2	amphetamine	0.6	i.p.	12	70
9874095	3	sprague-dawley	male	adult	yes			DA	nucleus accumbens		ringer	1	amphetamine	1.25	i.v.	15	525
15869944	6	fischer-344	male	adult	yes			DA	caudate putamen	1.2	acsf	2	amphetamine	6.8	i.p.	20	250
2566664	11	sprague-dawley	male	adult	yes			DA	caudate putamen	2.3	acsf	3	amphetamine	0.5	s.c.	20	495
16729986	6	sprague-dawley	male	adult				DA	caudate putamen	1.3	ringer	2	amphetamine	2	i.p.	20	550
7982098	4	sprague-dawley	male	adult				DA	caudate putamen	1.2	acsf	2	amphetamine	0.5	s.c.	20	730
7982098	8	sprague-dawley	male	adult				DA	caudate putamen	1.2	acsf	2	amphetamine	1.75	s.c.	20	1250
2566664	5	sprague-dawley	male	adult	yes			DA	caudate putamen	2.3	acsf	3	amphetamine	1	s.c.	20	1495
8042143	8	sprague-dawley	female	adult	yes			DA	caudate putamen	1.2			amphetamine	1.5	i.p.	20	1583
8042143	5	sprague-dawley	female	adult	yes			DA	caudate putamen	1.2			amphetamine	1.5	i.p.	20	2000
7982098	8	sprague-dawley	male	adult				DA	caudate putamen	1.2	acsf	2	amphetamine	1.75	s.c.	20	2105
2566664	19	sprague-dawley	male	adult	yes			DA	caudate putamen	2.3	acsf	3	amphetamine	2	s.c.	20	3055
2097672	9	sprague-dawley	male	adult	yes			DA	caudate putamen	2.3	acsf	3	amphetamine	2.5		20	3235
2097672	10	sprague-dawley	male	adult	yes			DA	caudate putamen	2.3	acsf	3	amphetamine	2.5		20	3335
9007758	6	sprague-dawley	male	adult	yes			DA	caudate putamen - R	3.4	ringer	1	amphetamine	2	i.p.	20	3665
24164675	7	sprague-dawley	female	adult	yes			DA	nucleus accumbens	1.2	acsf		amphetamine	0.25	i.p.	30	180
24164675	7	sprague-dawley	female	adult	yes			DA	nucleus accumbens	1.2	acsf		amphetamine	0.25	i.p.	30	210
3135914	1	holtzman	female	adult	yes			DA	caudate putamen	2.3	ringer		amphetamine	1.5	s.c.	30	225
9751159	5	wistar	male	adult				DA	nucleus accumbens	1.2	acsf	2	amphetamine	0.5	i.p.	30	245
3135914	1	holtzman	female	adult	yes			DA	caudate putamen	2.3	ringer		amphetamine	1.5	s.c.	30	270
8986344	10	sprague-dawley		infant (27days)	yes			DA	nucleus accumbens	3	acsf	1.6	amphetamine	7.5	i.p.	30	320
8986344	10	sprague-dawley		infant (27days)	yes			DA	nucleus accumbens	3	acsf		amphetamine	7.5	i.p.	30	320
19747947	5	sprague-dawley	male	adult	no	urethane	1.75	DA	caudate putamen - R	1.85	acsf	0.95	amphetamine	1	i.p.	30	325
9672386	4	sprague-dawley	male	adult	no	urethane	1.75	DA	amygdala, BL	0	acsf	3	amphetamine	1	i.p.	30	330
24164675	6	sprague-dawley	female	adult	yes			DA	nucleus accumbens	1.2	acsf		amphetamine	0.25	i.p.	30	340
9751159	5	wistar	male	adult				DA	nucleus accumbens	1.2	acsf	2	amphetamine	0.5	i.p.	30	345
10090650	7	wistar	male	adult				DA	nucleus accumbens	1.2	acsf	2	amphetamine	0.5	i.p.	30	350
9672386	6	sprague-dawley	male	adult	no	urethane	1.75	DA	amygdala, BL	1.85	acsf	3	amphetamine	1	i.p.	30	360
10090650	7	wistar	male	adult				DA	nucleus accumbens	1.2	acsf	2	amphetamine	0.5	i.p.	30	380
3135914	1	holtzman	female	adult	yes			DA	caudate putamen	2.3	ringer		amphetamine	1.5	s.c.	30	400
8986344	15	sprague-dawley		infant (27days)	yes			DA	nucleus accumbens	3	acsf	1.6	amphetamine	7.5	i.p.	30	433
19409204	13	sprague-dawley	female	adult		ketamine + xylazine	60+10	DA	nucleus accumbens	1.2	ringer	1	amphetamine	1.5	i.p.	30	500
19409204	13	sprague-dawley	female	adult		ketamine + xylazine	60+10	DA	nucleus accumbens	1.2	ringer		amphetamine	1.5	i.p.	30	500
3135914	1	holtzman	female	adult	yes			DA	caudate putamen	2.3	ringer		amphetamine	1.5	s.c.	30	520
9874095	3	sprague-dawley	male	adult	yes			DA	nucleus accumbens		ringer	1	amphetamine	1.25	i.v.	30	610
3135914	1	holtzman	female	adult	yes			DA	caudate putamen	2.3	ringer		amphetamine	1.5	s.c.	30	900
10494997	8	sprague-dawley	female	adult	yes			DA	caudate putamen	1.2	ringer	1.5	amphetamine	2.5		30	909
10494997	8	sprague-dawley	female	adult	yes			DA	caudate putamen	1.2	ringer		amphetamine	2.5		30	909
3135914	1	holtzman	female	adult	yes			DA	caudate putamen	2.3	ringer		amphetamine	1.5	s.c.	30	950
10494997	8	sprague-dawley	female	adult				DA	caudate putamen	1.2	ringer	1.5	amphetamine	2.5		30	980
10494997	8	sprague-dawley	female	adult				DA	caudate putamen	1.2	ringer	1.5	amphetamine	2.5		30	995
1787743	4	sprague-dawley	male	adult	yes			DA	caudate putamen	1.2	krebs-ringer bicarbonate solution	2	amphetamine	10	i.p.	30	1190
16385551	5	sprague-dawley	male		yes			DA	nucleus accumbens	1.1	acsf	2	amphetamine	2.5	i.p.	30	1400
20600337	11	wistar	male	adult	yes			DA	caudate putamen	1.2	ringer	1.2	amphetamine	2	i.p.	30	1665
10494997	8	sprague-dawley	female	adult				DA	caudate putamen	1.2	ringer	1.5	amphetamine	2.5		30	1780
10494997	8	sprague-dawley	female	adult	yes			DA	caudate putamen	1.2	ringer	1.5	amphetamine	2.5		30	1805
10494997	8	sprague-dawley	female	adult	yes			DA	caudate putamen	1.2	ringer		amphetamine	2.5		30	1805
20600337	11	wistar	male	adult	yes			DA	caudate putamen	1.2	ringer	1.2	amphetamine	2	i.p.	30	2270
9874095	3	sprague-dawley	male	adult	yes			DA	nucleus accumbens		ringer	1	amphetamine	1.25	i.v.	30	2540
10494997	8	sprague-dawley	female	adult				DA	caudate putamen	1.2	ringer	1.5	amphetamine	2.5		30	2550
10494997	9	sprague-dawley	female	adult	yes			DA	caudate putamen	1.2	ringer	1.5	amphetamine	2.5		30	2595
10494997	9	sprague-dawley	female	adult	yes			DA	caudate putamen	1.2	ringer		amphetamine	2.5		30	2595
2125712	8	holtzman	female	adult	yes			DA	caudate putamen		ringer	1.5	amphetamine	3	i.p.	30	2650
10494997	8	sprague-dawley	female	adult	yes			DA	caudate putamen	1.2	ringer	1.5	amphetamine	2.5		30	2677
10494997	8	sprague-dawley	female	adult	yes			DA	caudate putamen	1.2	ringer		amphetamine	2.5		30	2677
10494997	9	sprague-dawley	female	adult				DA	caudate putamen	1.2	ringer	1.5	amphetamine	2.5		30	2695
9874095	3	sprague-dawley	male	adult	yes			DA	nucleus accumbens		ringer	1	amphetamine	1.25	i.v.	30	2970
1933425	5	sprague-dawley	male	adult	no	a-chloralose+urethane	500+0.05	DA	caudate putamen		ringer	2	amphetamine	5	i.p.	30	2980
2125712	9	holtzman	female	adult	yes			DA	caudate putamen		ringer	1.5	amphetamine	3	i.p.	30	3230
10494997	9	sprague-dawley	female	adult	yes			DA	caudate putamen	1.2	ringer	1.5	amphetamine	2.5		30	3509
10494997	9	sprague-dawley	female	adult	yes			DA	caudate putamen	1.2	ringer		amphetamine	2.5		30	3509
10494997	9	sprague-dawley	female	adult				DA	caudate putamen	1.2	ringer	1.5	amphetamine	2.5		30	3510
1933425	5	sprague-dawley	male	adult	no	a-chloralose+urethane	500+0.05	DA	caudate putamen		ringer	2	amphetamine	5	i.p.	30	3940
20600337	8	wistar	male	adult	yes			DA	caudate putamen	1.2	ringer	1.2	amphetamine	2	i.p.	30	4000
20600337	8	wistar	male	adult	yes			DA	caudate putamen	1.2	ringer	1.2	amphetamine	2	i.p.	30	4705
12325041	6	sprague-dawley	male	adult	asleep			DA	cortex, prefrontal	1.3	artificial extracellular fluid	1.5	amphetamine	0.15	s.c.	32	230
18430546	7	wistar		adult	yes			DA	cortex, prefrontal medial - R	1.2	acsf	2	amphetamine	1	i.p.	40	120
8440305	6	wistar (slc)	male	adult	yes			DA	nucleus accumbens	3.1	ringer	1	amphetamine	1	s.c.	40	140
8440305	6	wistar (slc)	male	adult	yes			DA	nucleus accumbens	3.1	ringer	1	amphetamine	1	s.c.	40	160
24164675	7	sprague-dawley	female	adult	yes			DA	nucleus accumbens	1.2	acsf		amphetamine	0.25	i.p.	40	215
3562400	13	sprague-dawley	male	adult	no	urethane	1.8	DA	cortex, prefrontal medial		acsf	0.4	amphetamine	1	i.p.	40	220
8440305	6	wistar (slc)	male	adult	yes			DA	nucleus accumbens	3.1	ringer	1	amphetamine	1	s.c.	40	225
15761112	7	sprague-dawley	male	adult				DA	cortex, prefrontal				amphetamine	0.3	i.v.	40	230
8440305	6	wistar (slc)	male	adult	yes			DA	nucleus accumbens	3.1	ringer	1	amphetamine	1	s.c.	40	235
8440305	6	wistar (slc)	male	adult	yes			DA	nucleus accumbens	3.1	ringer	1	amphetamine	1	s.c.	40	245
12120900	6	wistar	male	adult	yes			DA	caudate putamen - R	1.2	acsf	2	amphetamine	1	i.p.	40	245
3562400	12	sprague-dawley	male	adult	no	urethane	1.8	DA	cortex, prefrontal medial		acsf	0.4	amphetamine	1	i.p.	40	245
11134614	4	wistar	male	adult				DA	nucleus accumbens shell	1.2	acsf	1	amphetamine	2	i.p.	40	250
8440305	6	wistar (slc)	male	adult	yes			DA	caudate putamen	3.1	ringer	1	amphetamine	1	s.c.	40	250
17105921	7	sprague-dawley	male	adult				DA	cortex, prefrontal		ringer	1	amphetamine	0.3	i.v.	40	250
8440305	6	wistar (slc)	male	adult	yes			DA	caudate putamen	3.1	ringer	1	amphetamine	1	s.c.	40	265
17097117	6	sprague-dawley	male	adult	yes			DA	nucleus accumbens	1.2	acsf	1	amphetamine	0.5	s.c.	40	280
2567032	4	sprague-dawley	male	adolescent	yes			DA	caudate putamen		ringer	2	amphetamine	0.2	s.c.	40	280
12576149	12	sprague-dawley	male	adult	yes			DA	caudate putamen	1.2	acsf	1.3	amphetamine	0.3	s.c.	40	280
11990078	7	wistar	male	adult	yes			DA	caudate putamen - R	1.2	acsf	2	amphetamine	1	i.p.	40	285
12120900	6	wistar	male	adult	yes			DA	caudate putamen - R	1.2	acsf	2	amphetamine	1	i.p.	40	285
17097117	6	sprague-dawley	male	adult	yes			DA	nucleus accumbens	1.2	acsf	1	amphetamine	0.5	s.c.	40	305
12932815	7	long-evans tokushimo otsuka		adult				DA	nucleus accumbens				amphetamine	0.5	s.c.	40	375
1407652	6	sprague-dawley	male	adult	yes			DA	caudate putamen	1.1	acsf	2	amphetamine	1.5	s.c.	40	395
10727625	7	wistar		adolescent	yes			DA	caudate putamen	1.2	ringer	2	amphetamine	2	i.p.	40	425
9007758	4	sprague-dawley	male	adult	yes			DA	caudate putamen - R	3.4	ringer	1	amphetamine	2	i.p.	40	435
12120900	6	wistar	male	adult	yes			DA	caudate putamen - R	1.2	acsf	2	amphetamine	1	i.p.	40	440
16530976	6	sprague-dawley	male	adult				DA	caudate putamen	1.3	ringer	2	amphetamine	2	i.p.	40	455
12576149	12	sprague-dawley	male	adult	yes			DA	caudate putamen	1.2	acsf	1.3	amphetamine	0.3	s.c.	40	455
16530976	6	sprague-dawley	male	adult				DA	caudate putamen	1.3	ringer	2	amphetamine	2	i.p.	40	460
11990078	7	wistar	male	adult	yes			DA	caudate putamen - R	1.2	acsf	2	amphetamine	1	i.p.	40	470
8440305	6	wistar (slc)	male	adult	yes			DA	nucleus accumbens	3.1	ringer	1	amphetamine	3	s.c.	40	480
11836070	13	sprague-dawley	male	adult	yes			DA	caudate putamen	1.3	ringer (mammalian modified)	1	amphetamine	2	i.p.	40	480
11836070	13	sprague-dawley	male	adult	yes			DA	caudate putamen	1.3	modified mammalian ringer’s		amphetamine	2	i.p.	40	480
3208119	6	long-evans	female	adult	no	methohexital/methoxyflurane	0.05	DA	caudate putamen				amphetamine	1.25		40	480
18281141	7	wistar		adult	yes			DA	caudate putamen	1.2	acsf	2	amphetamine	1	i.p.	40	488
18281141	7	wistar	male	adult	yes			DA	caudate putamen - R	1.2	acsf	2	amphetamine	1	i.p.	40	490
12081661	11	sprague-dawley	male	adult	yes			DA	nucleus accumbens - R	1.2	ringer	2	amphetamine	0.75	i.v.	40	500
11836070	6	sprague-dawley	female	adult	yes			DA	caudate putamen	1.3	modified mammalian ringer’s		amphetamine	2	i.p.	40	500
10727625	5	wistar		adolescent	yes			DA	caudate putamen	1.2	ringer	2	amphetamine	2	i.p.	40	530
8440305	6	wistar (slc)	male	adult	yes			DA	caudate putamen	3.1	ringer	1	amphetamine	3	s.c.	40	560
15869944	9	fischer-344	male	adult	yes			DA	caudate putamen	1.2	acsf	2	amphetamine	6.8	i.p.	40	590
8440305	6	wistar (slc)	male	adult	yes			DA	caudate putamen	3.1	ringer	1	amphetamine	3	s.c.	40	600
11836070	5	sprague-dawley	male	adult	yes			DA	caudate putamen	1.3	ringer (mammalian modified)	1	amphetamine	2	i.p.	40	630
11836070	5	sprague-dawley	male	adult	yes			DA	caudate putamen	1.3	modified mammalian ringer’s		amphetamine	2	i.p.	40	630
2954604	9	sprague-dawley	male	adult	yes			DA	caudate putamen	1.2	ringer	2	amphetamine	1	i.p.	40	640
3562400	12	sprague-dawley	male	adult	no	urethane	1.8	DA	nucleus accumbens core - R		acsf	0.4	amphetamine	1	i.p.	40	640
11134614	4	wistar	male	adult				DA	nucleus accumbens shell	1.2	acsf	1	amphetamine	2	i.p.	40	650
18281141	7	wistar	male	adult	yes			DA	caudate putamen - R	1.2	acsf	2	amphetamine	1	i.p.	40	670
10727625	7	wistar		adolescent	yes			DA	caudate putamen	1.2	ringer	2	amphetamine	2	i.p.	40	700
2818831	8	sprague-dawley	female	adult	yes			DA	caudate putamen		acsf	1.5	amphetamine	2	i.p.	40	700
2818831	8	sprague-dawley	female	adult	yes			DA	caudate putamen		acsf		amphetamine	2	i.p.	40	700
1692503	7	long-evans	male & female	adult	yes			DA	caudate putamen	2.3	modified ringer perfusate	1.5	amphetamine	1.5	s.c.	40	727
1692503	7	long-evans	male	adult	yes			DA	caudate putamen	2.3	modified ringer perfusate		amphetamine	1.5	s.c.	40	727
12932815	7	long-evans tokushimo otsuka		adult				DA	caudate putamen				amphetamine	0.5	s.c.	40	750
11836070	6	sprague-dawley	female	adult	yes			DA	caudate putamen	1.3	ringer (mammalian modified)	1	amphetamine	2	i.p.	40	760
1623410	6	sprague-dawley	female		yes			DA	nucleus accumbens	1.2		1	amphetamine	1.25	i.p.	40	800
10727625	6	wistar		adolescent	yes			DA	caudate putamen	1.2	ringer	2	amphetamine	2	i.p.	40	800
7514209	11	sprague-dawley	female	adult	yes			DA	caudate putamen	1.2			amphetamine	1.5	i.p.	40	800
7982098	4	sprague-dawley	male	adult				DA	caudate putamen	1.2	acsf	2	amphetamine	0.5	s.c.	40	820
7731548	4	sprague-dawley	male	adolescent	yes			DA	caudate putamen	1.1	acsf	2	amphetamine	2	s.c.	40	840
7514209	8	sprague-dawley	female	adult	yes			DA	caudate putamen	1.2			amphetamine	1.5	i.p.	40	850
7731548	4	sprague-dawley	male	adolescent	yes			DA	caudate putamen	1.1	acsf	2	amphetamine	2	s.c.	40	870
16729986	6	sprague-dawley	male	adult				DA	nucleus accumbens	1.3	ringer	2	amphetamine	2	i.p.	40	870
3562400	13	sprague-dawley	male	adult	no	urethane	1.8	DA	nucleus accumbens core - R		acsf	0.4	amphetamine	1	i.p.	40	900
7514209	13	sprague-dawley	female	adult	yes			DA	caudate putamen	1.2			amphetamine	1.5	i.p.	40	900
2954604	7	sprague-dawley	male	adult	yes			DA	nucleus accumbens	1.2	ringer	2	amphetamine	1	i.p.	40	920
8313148	6	sprague-dawley	female		yes			DA	nucleus accumbens			1	amphetamine	1.25	i.p.	40	960
8313148	6	sprague-dawley	female		yes			DA	nucleus accumbens	1.2			amphetamine	1.25	i.p.	40	960
8813564	7	wistar	male	adult	yes			DA	nucleus accumbens	1.2	acsf	1.3	amphetamine	1.75	i.p.	40	985
2818831	6	sprague-dawley	female	adult	yes			DA	caudate putamen		acsf	1.5	amphetamine	2	i.p.	40	1000
2818831	6	sprague-dawley	female	adult	yes			DA	caudate putamen		acsf		amphetamine	2	i.p.	40	1000
11990078	7	wistar	male	adult	yes			DA	caudate putamen - R	1.2	acsf	2	amphetamine	1	i.p.	40	1005
8813564	7	wistar	male	adult	yes			DA	nucleus accumbens	1.2	acsf	1.3	amphetamine	1.75	i.p.	40	1055
3112281	6	sprague-dawley	male	adult				DA	globus pallidus	1.2	ringer	0.6	amphetamine	3	i.p.	40	1100
7514209	16	sprague-dawley	female	adult	yes			DA	caudate putamen	1.2			amphetamine	1.5	i.p.	40	1133
18281141	7	wistar	male	adult	yes			DA	caudate putamen - R	1.2	acsf	2	amphetamine	1	i.p.	40	1190
8103552	7	long-evans	female	adult	yes			DA	caudate putamen	1.2	ringer	1.5	amphetamine	3	i.p.	40	1195
1623410	6	sprague-dawley	female		yes			DA	caudate putamen	1.2		1	amphetamine	1.25	i.p.	40	1200
16034439	12	sprague-dawley	male	adult	no	chloral hydrate	500	DA	caudate putamen - R	2.5	acsf	2	amphetamine	2	s.c.	40	1200
8313148	6	sprague-dawley	female		yes			DA	caudate putamen			1	amphetamine	1.25	i.p.	40	1270
8313148	6	sprague-dawley	female		yes			DA	caudate putamen	1.2			amphetamine	1.25	i.p.	40	1270
8103552	12	long-evans	female	adult	yes			DA	caudate putamen	1.2	ringer	1.5	amphetamine	3	i.p.	40	1285
8042143	5	sprague-dawley	female	adult	yes			DA	caudate putamen	1.2			amphetamine	1.5	i.p.	40	1399
8103552	5	long-evans	female	adult	yes			DA	caudate putamen	1.2	ringer	1.5	amphetamine	3	i.p.	40	1530
3208119	6	long-evans	female	adult	no	methohexital/methoxyflurane	0.05	DA	caudate putamen				amphetamine	1.25		40	1540
8103552	5	long-evans	female	adult	yes			DA	caudate putamen	1.2	ringer	1.5	amphetamine	3	i.p.	40	1625
8103552	8	long-evans	female	adult	yes			DA	caudate putamen	1.2	ringer	1.5	amphetamine	3	i.p.	40	1630
7514209	10	sprague-dawley	female	adult	yes			DA	caudate putamen	1.2			amphetamine	1.5	i.p.	40	1700
7514209	12	sprague-dawley	female	adult	yes			DA	caudate putamen	1.2			amphetamine	1.5	i.p.	40	1800
9109529	8			adult	yes			DA	caudate putamen	1.2	acsf	1.5	amphetamine	2.5	s.c.	40	1810
16729986	6	sprague-dawley	male	adult				DA	caudate putamen	1.3	ringer	2	amphetamine	2	i.p.	40	1980
8042143	5	sprague-dawley	female	adult	yes			DA	caudate putamen	1.2			amphetamine	1.5	i.p.	40	2000
17005368	8	wistar	male	adult	no	urethane	1.5	DA	caudate putamen - R	1.2	acsf	2	amphetamine	4	i.p.	40	2030
8103552	10	long-evans	female	adult	yes			DA	caudate putamen	1.2	ringer	1.5	amphetamine	3	i.p.	40	2065
16729986	6	sprague-dawley	male	adult				DA	nucleus accumbens	1.3	ringer	2	amphetamine	2	i.p.	40	2350
17005368	8	wistar	male	adult	no	urethane	1.5	DA	caudate putamen - R	1.2	acsf	2	amphetamine	4	i.p.	40	2750
23522114	5	sprague-dawley	male	adult				DA	caudate putamen	1.2	acsf	2	amphetamine	3	i.p.	40	3150
17005368	8	wistar	male	adult	no	urethane	1.5	DA	caudate putamen - R	1.2	acsf	2	amphetamine	4	i.p.	40	3980
2566664	7	sprague-dawley	male	adult	yes			DA	caudate putamen	2.3	acsf	3	amphetamine	2.5	s.c.	40	3995
7982098	6	sprague-dawley	male	adult				DA	caudate putamen	1.2	acsf	2	amphetamine	5	s.c.	40	4200
2566664	7	sprague-dawley	male	adult	yes			DA	caudate putamen	2.3	acsf	3	amphetamine	5	s.c.	40	4375
7982098	6	sprague-dawley	male	adult				DA	caudate putamen	1.2	acsf	2	amphetamine	5	s.c.	40	4800
17229983	6	wistar	male	adult				DA	caudate putamen - R	1.2	acsf	2	amphetamine	1	i.p.	44	880
17229983	6	wistar	male	adult				DA	caudate putamen - R	1.2	acsf	2	amphetamine	1	i.p.	44	1220
9672386	6	sprague-dawley	male	adult	no	urethane	1.75	DA	amygdala, central	1.85	acsf	3	amphetamine	1	i.p.	45	355
9926829	9	sprague-dawley		infant (10days)	yes			DA	nucleus accumbens	3	acsf	1.6	amphetamine	0.5	i.p.	45	540
9926829	9	sprague-dawley		infant (10days)	yes			DA	nucleus accumbens	3	acsf		amphetamine	0.5	i.p.	45	1180
9926829	12	sprague-dawley		infant (10days)	yes			DA	nucleus accumbens	3	acsf		amphetamine	0.5	i.p.	45	1200
10494997	7	sprague-dawley	female	adult	yes			DA	caudate putamen	1.2	ringer	1.5	amphetamine	2.5		45	3839
10494997	7	sprague-dawley	female	adult	yes			DA	caudate putamen	1.2	ringer		amphetamine	2.5		45	3839
10494997	7	sprague-dawley	female	adult				DA	caudate putamen	1.2	ringer	1.5	amphetamine	2.5		45	3840
15869944	4	fischer-344	male	adult	yes			DA	caudate putamen	1.2	acsf	2	amphetamine	6.8	i.p.	50	1205
8440305	6	wistar (slc)	male	adult	yes			DA	nucleus accumbens	3.1	ringer	1	amphetamine	1	s.c.	60	210
8440305	6	wistar (slc)	male	adult	yes			DA	nucleus accumbens	3.1	ringer	1	amphetamine	1	s.c.	60	235
19747947	5	sprague-dawley	male	adult	no	urethane	1.75	DA	caudate putamen - L	1.85	acsf	1	amphetamine	1	i.p.	60	250
8440305	6	wistar (slc)	male	adult	yes			DA	nucleus accumbens	3.1	ringer	1	amphetamine	3	s.c.	60	320
1912982	3	lister hooded	male	adult	no	chloral hydrate	350	DA	caudate putamen	1.26	acsf	1	amphetamine	5	i.p.	60	330
8101446	2	wistar	male	adolescent				DA	caudate putamen	2.3	acsf	0.5	amphetamine	1	i.p.	60	340
11425499	9	sprague-dawley	male	adult				DA	caudate putamen - L	1.2	ringer	1	amphetamine	1	s.c.	60	370
1912982	3	lister hooded	male	adult	no	chloral hydrate	350	DA	caudate putamen	1.26	acsf	1	amphetamine	5	i.p.	60	425
11836070	9	sprague-dawley	female	adult	yes			DA	caudate putamen	1.3	ringer (mammalian modified)	1	amphetamine	2	i.p.	60	440
11836070	9	sprague-dawley	female	adult	yes			DA	caudate putamen	1.3	modified mammalian ringer’s		amphetamine	2	i.p.	60	440
8518920	4	sprague-dawley	male	adult	yes			DA	caudate putamen		ringer	1.5	amphetamine	1.25	i.p.	60	450
8518920	4	sprague-dawley	male	adult	yes			DA	caudate putamen		ringer		amphetamine	1.25	i.p.	60	450
8518920	5	sprague-dawley	male	adult	yes			DA	caudate putamen		ringer	1.5	amphetamine	1.25	i.p.	60	500
8518920	5	sprague-dawley	male	adult	yes			DA	caudate putamen		ringer		amphetamine	1.25	i.p.	60	500
18281141	7	wistar	male	adult	yes			DA	caudate putamen - R	1.2	acsf	2	amphetamine	1	i.p.	60	510
12576149	12	sprague-dawley	male	adult	yes			DA	caudate putamen	1.2	acsf	1.3	amphetamine	0.3	s.c.	60	520
3562400	11	sprague-dawley	male	adult	no	urethane	1.8	DA	nucleus accumbens core - R		acsf	0.4	amphetamine	1	i.p.	60	630
8518920	9	sprague-dawley	male	adult	yes			DA	caudate putamen		ringer	1.5	amphetamine	2	i.p.	60	688
8518920	9	sprague-dawley	male	adult	yes			DA	caudate putamen		ringer		amphetamine	2	i.p.	60	688
8518920	7	sprague-dawley	female	adult	yes			DA	caudate putamen		ringer		amphetamine	1.25	i.p.	60	750
3562400	12	sprague-dawley	male	adult	no	urethane	1.8	DA	nucleus accumbens core - R		acsf	0.4	amphetamine	1	i.p.	60	920
8518920	7	sprague-dawley	female	adult	yes			DA	caudate putamen		ringer		amphetamine	1.25	i.p.	60	933
8518920	8	sprague-dawley	female	adult	yes			DA	caudate putamen		ringer	1.5	amphetamine	2	i.p.	60	1000
8518920	8	sprague-dawley	female	adult	yes			DA	caudate putamen		ringer		amphetamine	2	i.p.	60	1000
8518920	8	sprague-dawley	male	adult	yes			DA	caudate putamen		ringer	1.5	amphetamine	2	i.p.	60	1031
8518920	8	sprague-dawley	male	adult	yes			DA	caudate putamen		ringer		amphetamine	2	i.p.	60	1031
8518920	8	sprague-dawley	female	adult	yes			DA	caudate putamen		ringer	1.5	amphetamine	2	i.p.	60	1417
8518920	8	sprague-dawley	female	adult	yes			DA	caudate putamen		ringer		amphetamine	2	i.p.	60	1417
17005368	8	wistar	male	adult	no	urethane	1.5	DA	caudate putamen - R	1.2	acsf	2	amphetamine	4	i.p.	60	1700
17229983	6	wistar	male	adult				DA	caudate putamen - R	1.2	acsf	2	amphetamine	1	i.p.	66	63
18430546	7	wistar		adult	yes			DA	cortex, prefrontal medial - R	1.2	acsf	2	amphetamine	1	i.p.	80	110
18430546	7	wistar		adult	yes			DA	cortex, prefrontal medial - R	1.2	acsf	2	amphetamine	1	i.p.	80	125
3562400	12	sprague-dawley	male	adult	no	urethane	1.8	DA	cortex, prefrontal medial		acsf	0.4	amphetamine	1	i.p.	80	155
12576149	12	sprague-dawley	male	adult	yes			DA	caudate putamen	1.2	acsf	1.3	amphetamine	0.3	s.c.	80	340
2688866	6	sprague-dawley			no			DA	caudate putamen		modified ringer perfusate ()		amphetamine	1	i.p.	80	450
9926829	10	sprague-dawley		infant (10days)	yes			DA	nucleus accumbens	3	acsf	1.6	amphetamine	0.5	i.p.	90	115
11425499	9	sprague-dawley	male	adult				DA	caudate putamen - L	1.2	ringer	1	amphetamine	1	s.c.	90	460
11425499	9	sprague-dawley	male	adult				DA	caudate putamen - L	1.2	ringer	1	amphetamine	1	s.c.	90	500
11425499	9	sprague-dawley	male	adult				DA	caudate putamen - L	1.2	ringer	1	amphetamine	1	s.c.	90	680
3562400	11	sprague-dawley	male	adult	no	urethane	1.8	DA	cortex, prefrontal medial		acsf	0.4	amphetamine	1	i.p.	100	280
17229983	6	wistar	male	adult				DA	caudate putamen - R	1.2	acsf	2	amphetamine	1	i.p.	110	150
1912982	8	lister hooded	male	adult	no	chloral hydrate	350	DA	caudate putamen	1.26	acsf	1	amphetamine	5	i.p.	120	340
1912982	6	lister hooded	male	adult	no	chloral hydrate	350	DA	caudate putamen	1.26	acsf	1	amphetamine	5	i.p.	120	800
18430546	7	wistar		adult	yes			DA	cortex, prefrontal medial - R	1.2	acsf	2	amphetamine	1	i.p.	180	125
8313154	5	wistar	male	adult	yes			DA	nucleus accumbens	1.8		2	amphetamine	0.5	i.p.	60	170
8313154	6	wistar	male	adult	yes			DA	nucleus accumbens	1.8		2	amphetamine	2	i.p.	60	275
8313154	6	wistar	male	adult	yes			dopac	nucleus accumbens	1.8		2	amphetamine	2	i.p.	40	50
1407652	6	sprague-dawley	male	adult	yes			dopac	caudate putamen	1.1	acsf	2	amphetamine	1.5	s.c.	50	25
2566664	5	sprague-dawley	male	adult	yes			dopac	caudate putamen	2.3	acsf	3	amphetamine	1	s.c.	60	25
8042143	8	sprague-dawley	female	adult	yes			dopac	caudate putamen	1.2			amphetamine	1.5	i.p.	60	26
7731548	4	sprague-dawley	male	adolescent	yes			dopac	caudate putamen	1.1	acsf	2	amphetamine	2	s.c.	60	30
8042143	8	sprague-dawley	female	adult	yes			dopac	caudate putamen	1.2			amphetamine	1.5	i.p.	60	32
2566664	11	sprague-dawley	male	adult	yes			dopac	caudate putamen	2.3	acsf	3	amphetamine	0.5	s.c.	60	35
12120900	6	wistar	male	adult	yes			dopac	caudate putamen - R	1.2	acsf	2	amphetamine	1	i.p.	60	37
7731548	4	sprague-dawley	male	adolescent	yes			dopac	caudate putamen	1.1	acsf	2	amphetamine	2	s.c.	60	40
8042143	8	sprague-dawley	female	adult	yes			dopac	caudate putamen	1.2			amphetamine	1.5	i.p.	60	40
12120900	6	wistar	male	adult	yes			dopac	caudate putamen - R	1.2	acsf	2	amphetamine	1	i.p.	60	50
11990078	7	wistar	male	adult	yes			dopac	caudate putamen - R	1.2	acsf	2	amphetamine	1	i.p.	60	55
18430546	7	wistar		adult	yes			dopac	cortex, prefrontal medial - R	1.2	acsf	2	amphetamine	1	i.p.	60	60
17229983	6	wistar	male	adult				dopac	caudate putamen - R	1.2	acsf	2	amphetamine	1	i.p.	66	75
1787743	4	sprague-dawley	male	adult	yes			dopac	caudate putamen	1.2	krebs-ringer bicarbonate solution	2	amphetamine	10	i.p.	70	60
2566664	7	sprague-dawley	male	adult	yes			dopac	caudate putamen	2.3	acsf	3	amphetamine	2.5	s.c.	80	15
8103552	8	long-evans	female	adult	yes			dopac	caudate putamen	1.2	ringer	1.5	amphetamine	3	i.p.	80	20
8103552	12	long-evans	female	adult	yes			dopac	caudate putamen	1.2	ringer	1.5	amphetamine	3	i.p.	80	20
2566664	19	sprague-dawley	male	adult	yes			dopac	caudate putamen	2.3	acsf	3	amphetamine	2	s.c.	80	25
8103552	5	long-evans	female	adult	yes			dopac	caudate putamen	1.2	ringer	1.5	amphetamine	3	i.p.	80	25
8042143	8	sprague-dawley	female	adult	yes			dopac	caudate putamen	1.2			amphetamine	1.5	i.p.	80	25
12120900	6	wistar	male	adult	yes			dopac	caudate putamen - R	1.2	acsf	2	amphetamine	1	i.p.	80	30
8103552	10	long-evans	female	adult	yes			dopac	caudate putamen	1.2	ringer	1.5	amphetamine	3	i.p.	80	30
18281141	7	wistar	male	adult	yes			dopac	caudate putamen - R	1.2	acsf	2	amphetamine	1	i.p.	80	35
2688866	6	sprague-dawley			no			dopac	caudate putamen		modified ringer perfusate ()		amphetamine	1	i.p.	80	38
18281141	7	wistar	male	adult	yes			dopac	caudate putamen - R	1.2	acsf	2	amphetamine	1	i.p.	80	40
11990078	7	wistar	male	adult	yes			dopac	caudate putamen - R	1.2	acsf	2	amphetamine	1	i.p.	80	45
11212872	7	sprague-dawley	male	adult				dopac	pallidum, ventral	1.2	krebs ringer phosphate buffer	1	amphetamine	2	i.p.	80	55
18430546	7	wistar		adult	yes			dopac	cortex, prefrontal medial - R	1.2	acsf	2	amphetamine	1	i.p.	80	60
18430546	7	wistar		adult	yes			dopac	cortex, prefrontal medial - R	1.2	acsf	2	amphetamine	1	i.p.	80	70
17229983	6	wistar	male	adult				dopac	caudate putamen - R	1.2	acsf	2	amphetamine	1	i.p.	88	40
17229983	6	wistar	male	adult				dopac	caudate putamen - R	1.2	acsf	2	amphetamine	1	i.p.	88	70
17123707	10	sprague-dawley	male	adult	no	isoflurane (1%)		dopac	nucleus accumbens shell	1.2		2	amphetamine	5	i.p.	90	10
1933425	5	sprague-dawley	male	adult	no	a-chloralose+urethane	500+0.05	dopac	caudate putamen		ringer	2	amphetamine	5	i.p.	90	15
11425499	9	sprague-dawley	male	adult				dopac	caudate putamen - L	1.2	ringer	1	amphetamine	1	s.c.	90	30
11425499	9	sprague-dawley	male	adult				dopac	caudate putamen - L	1.2	ringer	1	amphetamine	1	s.c.	90	35
11425499	9	sprague-dawley	male	adult				dopac	caudate putamen - L	1.2	ringer	1	amphetamine	1	s.c.	90	40
2097672	9	sprague-dawley	male	adult	yes			dopac	caudate putamen	2.3	acsf	3	amphetamine	2.5		100	20
2097672	10	sprague-dawley	male	adult	yes			dopac	caudate putamen	2.3	acsf	3	amphetamine	2.5		100	20
2566664	7	sprague-dawley	male	adult	yes			dopac	caudate putamen	2.3	acsf	3	amphetamine	5	s.c.	100	20
8103552	7	long-evans	female	adult	yes			dopac	caudate putamen	1.2	ringer	1.5	amphetamine	3	i.p.	100	25
11134614	4	wistar	male	adult				dopac	nucleus accumbens shell	1.2	acsf	1	amphetamine	2	i.p.	100	30
17005368	8	wistar	male	adult	no	urethane	1.5	dopac	caudate putamen - R	1.2	acsf	2	amphetamine	4	i.p.	100	30
3208119	6	long-evans	female	adult	no	methohexital/methoxyflurane	0.05	dopac	caudate putamen				amphetamine	1.25		100	30
1692503	7	long-evans	male	adult	yes			dopac	caudate putamen	2.3	modified ringer perfusate		amphetamine	1.5	s.c.	100	33
11990078	7	wistar	male	adult	yes			dopac	caudate putamen - R	1.2	acsf	2	amphetamine	1	i.p.	100	40
18281141	7	wistar	male	adult	yes			dopac	caudate putamen - R	1.2	acsf	2	amphetamine	1	i.p.	100	40
18430546	7	wistar		adult	yes			dopac	cortex, prefrontal medial - R	1.2	acsf	2	amphetamine	1	i.p.	100	45
11134614	4	wistar	male	adult				dopac	nucleus accumbens shell	1.2	acsf	1	amphetamine	2	i.p.	100	50
17229983	6	wistar	male	adult				dopac	caudate putamen - R	1.2	acsf	2	amphetamine	1	i.p.	110	50
8986344	15	sprague-dawley		infant (27days)	yes			dopac	nucleus accumbens	3	acsf		amphetamine	7.5	i.p.	120	12
11836070	9	sprague-dawley	male	adult	yes			dopac	caudate putamen	1.3	modified mammalian ringer’s		amphetamine	2	i.p.	120	20
3208119	6	long-evans	female	adult	yes			dopac	caudate putamen				amphetamine	1.25		120	20
3208119	6	long-evans	female	adult	yes			dopac	caudate putamen				amphetamine	1.25		120	35
9926829	9	sprague-dawley		infant (10days)	yes			dopac	nucleus accumbens	3	acsf		amphetamine	0.5	i.p.	120	38
3208119	6	long-evans	female	adult	no	methohexital/methoxyflurane	0.05	dopac	caudate putamen				amphetamine	1.25		120	40
9926829	12	sprague-dawley		infant (10days)	yes			dopac	nucleus accumbens	3	acsf		amphetamine	0.5	i.p.	120	47
17005368	8	wistar	male	adult	no	urethane	1.5	dopac	caudate putamen - R	1.2	acsf	2	amphetamine	4	i.p.	140	35
1933425	5	sprague-dawley	male	adult	no	a-chloralose+urethane	500+0.05	dopac	caudate putamen		ringer	2	amphetamine	5	i.p.	150	15
17005368	8	wistar	male	adult	no	urethane	1.5	dopac	caudate putamen - R	1.2	acsf	2	amphetamine	4	i.p.	160	30
17123707	10	sprague-dawley	male	adult	no	isoflurane (1%)		dopac	nucleus accumbens shell	1.2		2	amphetamine	5	i.p.	180	10
17005368	8	wistar	male	adult	no	urethane	1.5	dopac	caudate putamen - R	1.2	acsf	2	amphetamine	4	i.p.	180	25
8313154	5	wistar	male	adult	yes			dopac	nucleus accumbens	1.8		2	amphetamine	0.5	i.p.	50	70
11134614	4	wistar	male	adult				GABA	nucleus accumbens shell	1.2	acsf	1	amphetamine	2	i.p.	5	45
11134614	4	wistar	male	adult				GABA	nucleus accumbens shell	1.2	acsf	1	amphetamine	2	i.p.	15	180
11134614	4	wistar	male	adult				GABA	nucleus accumbens shell	1.2	acsf	1	amphetamine	2	i.p.	25	60
3112281	5	sprague-dawley	male	adult				GABA	globus pallidus	1.2	ringer	0.6	amphetamine	3	i.p.	40	160
11134614	4	wistar	male	adult				GLU	nucleus accumbens shell	1.2	acsf	1	amphetamine	2	i.p.	5	140
11134614	4	wistar	male	adult				GLU	nucleus accumbens shell	1.2	acsf	1	amphetamine	2	i.p.	25	220
12576149	12	sprague-dawley	male	adult	yes			GLU	caudate putamen	1.2	acsf	1.3	amphetamine	0.3	s.c.	40	150
12576149	12	sprague-dawley	male	adult	yes			GLU	caudate putamen	1.2	acsf	1.3	amphetamine	0.3	s.c.	120	175
11212872	10	sprague-dawley	male	adult				GLU	pallidum, ventral	1.2	krebs ringer phosphate buffer	1	amphetamine	2	i.p.	140	175
18430546	7	wistar		adult	yes			HVA	cortex, prefrontal medial - R	1.2	acsf	2	amphetamine	1	i.p.	20	110
17005368	8	wistar	male	adult	no	urethane	1.5	HVA	caudate putamen - R	1.2	acsf	2	amphetamine	4	i.p.	20	115
17005368	8	wistar	male	adult	no	urethane	1.5	HVA	caudate putamen - R	1.2	acsf	2	amphetamine	4	i.p.	20	120
17005368	8	wistar	male	adult	no	urethane	1.5	HVA	caudate putamen - R	1.2	acsf	2	amphetamine	4	i.p.	20	125
8313154	6	wistar	male	adult	yes			HVA	nucleus accumbens	1.8		2	amphetamine	2	i.p.	40	50
7731548	4	sprague-dawley	male	adolescent	yes			HVA	caudate putamen	1.1	acsf	2	amphetamine	2	s.c.	60	65
18281141	7	wistar	male	adult	yes			HVA	caudate putamen - R	1.2	acsf	2	amphetamine	1	i.p.	80	50
2566664	5	sprague-dawley	male	adult	yes			HVA	caudate putamen	2.3	acsf	3	amphetamine	1	s.c.	80	50
18281141	7	wistar	male	adult	yes			HVA	caudate putamen - R	1.2	acsf	2	amphetamine	1	i.p.	80	55
18281141	7	wistar	male	adult	yes			HVA	caudate putamen - R	1.2	acsf	2	amphetamine	1	i.p.	80	65
2566664	11	sprague-dawley	male	adult	yes			HVA	caudate putamen	2.3	acsf	3	amphetamine	0.5	s.c.	80	65
11990078	7	wistar	male	adult	yes			HVA	caudate putamen - R	1.2	acsf	2	amphetamine	1	i.p.	80	70
2688866	6	sprague-dawley			no			HVA	caudate putamen		modified ringer perfusate ()		amphetamine	1	i.p.	80	75
2097672	10	sprague-dawley	male	adult	yes			HVA	caudate putamen	2.3	acsf	3	amphetamine	2.5		100	40
12120900	6	wistar	male	adult	yes			HVA	caudate putamen - R	1.2	acsf	2	amphetamine	1	i.p.	100	45
12120900	6	wistar	male	adult	yes			HVA	caudate putamen - R	1.2	acsf	2	amphetamine	1	i.p.	100	50
11990078	7	wistar	male	adult	yes			HVA	caudate putamen - R	1.2	acsf	2	amphetamine	1	i.p.	100	55
18430546	7	wistar		adult	yes			HVA	cortex, prefrontal medial - R	1.2	acsf	2	amphetamine	1	i.p.	100	75
8101446	2	wistar	male	adolescent				HVA	caudate putamen	2.3	acsf	0.5	amphetamine	1	i.p.	100	80
18430546	7	wistar		adult	yes			HVA	cortex, prefrontal medial - R	1.2	acsf	2	amphetamine	1	i.p.	100	85
2566664	7	sprague-dawley	male	adult	yes			HVA	caudate putamen	2.3	acsf	3	amphetamine	2.5	s.c.	120	35
1692503	7	long-evans	male	adult	yes			HVA	caudate putamen	2.3	modified ringer perfusate		amphetamine	1.5	s.c.	120	35
3208119	6	long-evans	female	adult	yes			HVA	caudate putamen				amphetamine	1.25		120	40
18281141	7	wistar	male	adult	yes			HVA	caudate putamen - R	1.2	acsf	2	amphetamine	1	i.p.	120	45
2097672	9	sprague-dawley	male	adult	yes			HVA	caudate putamen	2.3	acsf	3	amphetamine	2.5		120	45
3208119	6	long-evans	female	adult	yes			HVA	caudate putamen				amphetamine	1.25		120	45
11425499	9	sprague-dawley	male	adult				HVA	caudate putamen - L	1.2	ringer	1	amphetamine	1	s.c.	120	50
11212872	7	sprague-dawley	male	adult				HVA	pallidum, ventral	1.2	krebs ringer phosphate buffer	1	amphetamine	2	i.p.	120	55
11425499	9	sprague-dawley	male	adult				HVA	caudate putamen - L	1.2	ringer	1	amphetamine	1	s.c.	120	55
3208119	6	long-evans	female	adult	no	methohexital/methoxyflurane	0.05	HVA	caudate putamen				amphetamine	1.25		120	55
11990078	7	wistar	male	adult	yes			HVA	caudate putamen - R	1.2	acsf	2	amphetamine	1	i.p.	120	60
1933425	5	sprague-dawley	male	adult	no	a-chloralose+urethane	500+0.05	HVA	caudate putamen		ringer	2	amphetamine	5	i.p.	130	25
11836070	9	sprague-dawley	male	adult	yes			HVA	caudate putamen	1.3	modified mammalian ringer’s		amphetamine	2	i.p.	140	32
2566664	19	sprague-dawley	male	adult	yes			HVA	caudate putamen	2.3	acsf	3	amphetamine	2	s.c.	140	45
3208119	6	long-evans	female	adult	no	methohexital/methoxyflurane	0.05	HVA	caudate putamen				amphetamine	1.25		140	60
18430546	7	wistar		adult	yes			HVA	cortex, prefrontal medial - R	1.2	acsf	2	amphetamine	1	i.p.	140	65
1933425	5	sprague-dawley	male	adult	no	a-chloralose+urethane	500+0.05	HVA	caudate putamen		ringer	2	amphetamine	5	i.p.	150	30
11425499	9	sprague-dawley	male	adult				HVA	caudate putamen - L	1.2	ringer	1	amphetamine	1	s.c.	150	45
18430546	7	wistar		adult	yes			HVA	cortex, prefrontal medial - R	1.2	acsf	2	amphetamine	1	i.p.	160	80
17123707	10	sprague-dawley	male	adult	no	isoflurane (1%)		HVA	nucleus accumbens shell	1.2		2	amphetamine	5	i.p.	165	25
17123707	10	sprague-dawley	male	adult	no	isoflurane (1%)		HVA	nucleus accumbens shell	1.2		2	amphetamine	5	i.p.	165	45
17005368	8	wistar	male	adult	no	urethane	1.5	HVA	caudate putamen - R	1.2	acsf	2	amphetamine	4	i.p.	180	35
17005368	8	wistar	male	adult	no	urethane	1.5	HVA	caudate putamen - R	1.2	acsf	2	amphetamine	4	i.p.	180	45
17005368	8	wistar	male	adult	no	urethane	1.5	HVA	caudate putamen - R	1.2	acsf	2	amphetamine	4	i.p.	180	50
2566664	7	sprague-dawley	male	adult	yes			HVA	caudate putamen	2.3	acsf	3	amphetamine	5	s.c.	240	40
8313154	5	wistar	male	adult	yes			HVA	nucleus accumbens	1.8		2	amphetamine	0.5	i.p.	60	75
3112281	20	sprague-dawley	male	adult				leu-enk	globus pallidus	1.2	ringer	0.6	amphetamine	3	i.p.	80	280
3112281	20	sprague-dawley	male	adult				met-enk	globus pallidus	1.2	ringer	0.6	amphetamine	3	i.p.	100	220
12325041	6	sprague-dawley	male	adult	asleep			NA	cortex, prefrontal	1.3	artificial extracellular fluid	1.5	amphetamine	0.15	s.c.	32	280
12325041	6	sprague-dawley	male	adult	asleep			NA	cortex, prefrontal	1.3	artificial extracellular fluid	1.5	amphetamine	0.25	s.c.	32	395
7982098	4	sprague-dawley	male	adult				NA	hippocampus, posterior	1.2	acsf	2	amphetamine	0.5	s.c.	40	290
15202777	6	sprague-dawley	female	adult	yes			NA	cortex, prefrontal	1.2	acsf		amphetamine	0.2	i.p.	40	425
7982098	4	sprague-dawley	male	adult				NA	hippocampus, posterior	1.2	acsf	2	amphetamine	0.5	s.c.	40	1095
7982098	6	sprague-dawley	male	adult				NA	cortex, prefrontal	1.2	acsf	2	amphetamine	0.5	s.c.	40	1165
9109529	8			adult	yes			NA	hippocampus	1.2	acsf	1.5	amphetamine	2.5	s.c.	40	1215
7982098	6	sprague-dawley	male	adult				NA	hippocampus, posterior	1.2	acsf	2	amphetamine	1.75	s.c.	40	1345
23522114	5	sprague-dawley	male	adult				NA	caudate putamen	1.2	acsf	2	amphetamine	3	i.p.	40	1600
7982098	5	sprague-dawley	male	adult				NA	hippocampus, posterior	1.2	acsf	2	amphetamine	0.5	s.c.	40	2405
7982098	6	sprague-dawley	male	adult				NA	hippocampus, posterior	1.2	acsf	2	amphetamine	5	s.c.	40	2420
7982098	4	sprague-dawley	male	adult				NA	hippocampus, posterior	1.2	acsf	2	amphetamine	2.5	s.c.	40	2615
7982098	4	sprague-dawley	male	adult				NA	cortex, prefrontal	1.2	acsf	2	amphetamine	2.5	s.c.	40	4000
7982098	4	sprague-dawley	male	adult				NA	cortex, prefrontal	1.2	acsf	2	amphetamine	1.75	s.c.	40	4500
7982098	3	sprague-dawley	male	adult				NA	hippocampus, posterior	1.2	acsf	2	amphetamine	1.75	s.c.	40	5250
7982098	5	sprague-dawley	male	adult				NA	hippocampus, posterior	1.2	acsf	2	amphetamine	1.75	s.c.	40	5700
7982098	5	sprague-dawley	male	adult				NA	hippocampus, posterior	1.2	acsf	2	amphetamine	5	s.c.	60	5960
12576149	12	sprague-dawley	male	adult	yes			NA	caudate putamen	1.2	acsf	1.3	amphetamine	0.3	s.c.	80	135
10215150	6	sprague-dawley	male	adult				DA	nucleus accumbens core	2.2	ringer	1	amphetamine hydrochloride	0.5	s.c.	40	300
10215150	6	sprague-dawley	male	adult				DA	nucleus accumbens shell	2.2	ringer	1	amphetamine hydrochloride	0.5	s.c.	40	420
10226938	12	sprague-dawley	male	adolescent	yes			5-HIAA	nucleus accumbens - R	1.5	ringer	2	amphetamine sulfate	5	i.p.	45	80
10226938	11	sprague-dawley	male	adolescent	yes			5-HIAA	nucleus accumbens - R	1.5	ringer	2	amphetamine sulfate	5	i.p.	45	95
7616454	7	sprague-dawley	male	adult	no	chloral hydrate	400	5-HIAA	caudate putamen	1.2		2	amphetamine sulfate	2.5	i.v.	80	50
18261810	6	wistar	male	adult	yes			5-HIAA	nucleus accumbens	1.2	ringer	2	amphetamine sulfate	1	i.p.	80	125
18261810	6	wistar	male	adult	yes			5-HIAA	nucleus accumbens	1.2	ringer	2	amphetamine sulfate	1	i.p.	120	110
2847849	6	holtzman	female	adult	yes			5-HIAA	nucleus accumbens	2.3	ringer	1.5	amphetamine sulfate	2	i.p.	160	115
11166330	5	wistar	male	adult				5-HIAA	cortex, prefrontal	1.2	acsf	2.2	amphetamine sulfate	1.5	i.p.	160	150
11166330	6	wistar	male	adult				5-HIAA	cortex, ACC	1.2	acsf	2.2	amphetamine sulfate	1.5	i.p.	160	160
11166330	5	wistar	male	adult				5-HIAA	cortex, prefrontal	1.2	acsf	2.2	amphetamine sulfate	1.5	i.p.	180	110
11166330	6	wistar	male	adult				5-HIAA	cortex, ACC	1.2	acsf	2.2	amphetamine sulfate	1.5	i.p.	180	195
22426202	7	wistar	male	adult	yes			5-HT	nucleus accumbens shell	1.2	ringer	1.5	amphetamine sulfate	0.5	i.p.	15	120
10767057	6	sprague-dawley	male	adult	yes			5-HT	nucleus accumbens	1.8	ringer	0.5	amphetamine sulfate	0.3	i.p.	20	160
3246659	4	sprague-dawley	male	adult	yes			5-HT	nucleus accumbens	2.3	ringer	1	amphetamine sulfate	1	s.c.	20	170
9586861	6	wistar	male	adult	yes			5-HT	nucleus accumbens	1.2	ringer	2	amphetamine sulfate	1	s.c.	30	110
22426202	7	wistar	male	adult	yes			5-HT	nucleus accumbens shell	1.2	ringer	1.5	amphetamine sulfate	0.5	i.p.	30	115
22426202	7	wistar	male	adult	yes			5-HT	cortex, prefrontal medial	1.2	ringer	1.5	amphetamine sulfate	0.5	i.p.	30	120
9586861	6	wistar	male	adult	yes			5-HT	nucleus accumbens	1.2	ringer	2	amphetamine sulfate	3	s.c.	30	125
22426202	7	wistar	male	adult	yes			5-HT	nucleus accumbens shell	1.2	ringer	1.5	amphetamine sulfate	0.5	i.p.	30	135
18261810	6	wistar	male	adult	yes			5-HT	nucleus accumbens	1.2	ringer	2	amphetamine sulfate	1	i.p.	40	135
22426202	7	wistar	male	adult	yes			5-HT	cortex, prefrontal medial	1.2	ringer	1.5	amphetamine sulfate	0.5	i.p.	45	110
22426202	7	wistar	male	adult	yes			5-HT	cortex, prefrontal medial	1.2	ringer	1.5	amphetamine sulfate	0.5	i.p.	45	115
22426202	7	wistar	male	adult	yes			5-HT	cortex, prefrontal medial	1.2	ringer	1.5	amphetamine sulfate	0.5	i.p.	45	120
22426202	7	wistar	male	adult	yes			5-HT	nucleus accumbens core	1.2	ringer	1.5	amphetamine sulfate	0.5	i.p.	45	140
22426202	7	wistar	male	adult	yes			5-HT	cortex, prefrontal medial	1.2	ringer	1.5	amphetamine sulfate	0.5	i.p.	45	150
22426202	7	wistar	male	adult	yes			5-HT	nucleus accumbens core	1.2	ringer	1.5	amphetamine sulfate	0.5	i.p.	45	155
22426202	7	wistar	male	adult	yes			5-HT	nucleus accumbens core	1.2	ringer	1.5	amphetamine sulfate	0.5	i.p.	60	145
9586861	6	wistar	male	adult	yes			5-HT	nucleus accumbens	1.2	ringer	2	amphetamine sulfate	9	s.c.	60	300
3044786	7	sprague-dawley	male	adult	yes			5-HT	nucleus accumbens		ringer	0.6	amphetamine sulfate	1	i.p.	60	300
3044786	7	sprague-dawley	male	adult	yes			5-HT	nucleus accumbens		ringer	0.6	amphetamine sulfate	1	i.p.	60	3200
18261810	6	wistar	male	adult	yes			5-HT	nucleus accumbens	1.2	ringer	2	amphetamine sulfate	1	i.p.	80	125
9586861	6	wistar	male	adult	yes			5-HT	nucleus accumbens	1.2	ringer	2	amphetamine sulfate	3	s.c.	150	45
9586861	6	wistar	male	adult	yes			5-HT	nucleus accumbens	1.2	ringer	2	amphetamine sulfate	1	s.c.	150	50
22426202	7	wistar	male	adult	yes			5-HT	cortex, prefrontal medial	1.2	ringer	1.5	amphetamine sulfate	0.5	i.p.	150	110
18261810	6	wistar	male	adult	yes			5-HT	nucleus accumbens	1.2	ringer	2	amphetamine sulfate	1	i.p.	180	135
18261810	6	wistar	male	adult	yes			5-HT	nucleus accumbens	1.2	ringer	2	amphetamine sulfate	1	i.p.	220	65
1603328	6	sprague-dawley	male	adult	no	halothan		ACh	nucleus accumbens	1	krebs ringer	2	amphetamine sulfate	1.5	s.c.	100	145
1603328	6	sprague-dawley	male	adult	no	halothan		ACh	nucleus accumbens	1	krebs ringer	2	amphetamine sulfate	1.5	s.c.	160	145
8667013	8	sprague-dawley	male	adult	yes			ASP	nucleus accumbens	1.2	acsf	2	amphetamine sulfate	5	s.c.	120	70
8667013	10	sprague-dawley	male	adult	yes			ASP	nucleus accumbens	1.2	acsf	2	amphetamine sulfate	5	s.c.	140	65
8667013	6	sprague-dawley	male	adult	yes			ASP	ventral tegmental area	1.2	acsf	2	amphetamine sulfate	5	s.c.	180	70
8667013	8	sprague-dawley	male	adult	yes			ASP	ventral tegmental area	1.2	acsf	2	amphetamine sulfate	5	s.c.	200	60
8667013	7	sprague-dawley	male	adult	yes			ASP	ventral tegmental area	1.2	acsf	2	amphetamine sulfate	2.5	s.c.	200	65
8667013	8	sprague-dawley	male	adult	yes			ASP	ventral tegmental area	1.2	acsf	2	amphetamine sulfate	5	s.c.	220	60
8667013	8	sprague-dawley	male	adult	yes			ASP	ventral tegmental area	1.2	acsf	2	amphetamine sulfate	5	s.c.	240	55
8667013	6	sprague-dawley	male	adult	yes			ASP	ventral tegmental area	1.2	acsf	2	amphetamine sulfate	2.5	s.c.	240	60
8667013	7	sprague-dawley	male	adult	yes			ASP	nucleus accumbens	1.2	acsf	2	amphetamine sulfate	5	s.c.	240	70
11166330	5	wistar	male	adult				DA	cortex, prefrontal	1.2	acsf	2.2	amphetamine sulfate	1.5	i.p.	20	85
11916751	6	wistar	male	adult	no	urethane	1.5	DA	nucleus accumbens shell	2.2	dulbecco modified liquid	5	amphetamine sulfate	1.5	i.p.	20	120
9225306	8	sprague-dawley	male	adult	yes			DA	nucleus accumbens	1.26	ringer	2	amphetamine sulfate	0.4	s.c.	20	230
11916751	6	wistar	male	adult	no	urethane	1.5	DA	nucleus accumbens shell	2.2	dulbecco modified liquid	5	amphetamine sulfate	1.5	i.p.	20	270
17666048	6	lewis	male	adult				DA	nucleus accumbens shell	2.2	ringer	1	amphetamine sulfate	1	s.c.	20	375
8126567	7	sprague-dawley	male	adult	yes			DA	nucleus accumbens	1.2	acsf	2	amphetamine sulfate	1	i.p.	20	555
7616454	7	sprague-dawley	male	adult	no	chloral hydrate	400	DA	caudate putamen	1.2		2	amphetamine sulfate	1	i.v.	20	780
10193780	9	sprague-dawley	male	adult	yes			DA	caudate putamen - L	1.7	acsf	2	amphetamine sulfate	2	i.p.	20	960
7616454	7	sprague-dawley	male	adult	no	chloral hydrate	400	DA	caudate putamen	1.2		2	amphetamine sulfate	2.5	i.v.	20	2480
8848251	4	wistar	male	adult	yes			DA	nucleus accumbens	1.2	acsf	0.5	amphetamine sulfate	3	i.p.	24	160
8848251	4	wistar	male	adult	yes			DA	nucleus accumbens	1.2	acsf	0.5	amphetamine sulfate	3	i.p.	24	345
22426202	7	wistar	male	adult	yes			DA	nucleus accumbens core	1.2	ringer	1.5	amphetamine sulfate	0.5	i.p.	30	130
22426202	7	wistar	male	adult	yes			DA	nucleus accumbens shell	1.2	ringer	1.5	amphetamine sulfate	0.5	i.p.	30	145
22426202	7	wistar	male	adult	yes			DA	nucleus accumbens shell	1.2	ringer	1.5	amphetamine sulfate	0.5	i.p.	30	155
20584106	5	sprague-dawley	male	adult	no	chloral hydrate	400	DA	nucleus accumbens shell		krebs-ringer-phosphate buffer	2	amphetamine sulfate	2	i.p.	30	160
22426202	7	wistar	male	adult	yes			DA	cortex, prefrontal medial	1.2	ringer	1.5	amphetamine sulfate	0.5	i.p.	30	165
22426202	7	wistar	male	adult	yes			DA	nucleus accumbens core	1.2	ringer	1.5	amphetamine sulfate	0.5	i.p.	30	185
22426202	7	wistar	male	adult	yes			DA	cortex, prefrontal medial	1.2	ringer	1.5	amphetamine sulfate	0.5	i.p.	30	190
22426202	7	wistar	male	adult	yes			DA	nucleus accumbens core	1.2	ringer	1.5	amphetamine sulfate	0.5	i.p.	30	190
17716783	8	sprague-dawley	male	adult				DA	cortex, prefrontal medial	1.2	ringer (magnesium free)	1	amphetamine sulfate	0.5	s.c.	30	230
22426202	7	wistar	male	adult	yes			DA	cortex, prefrontal medial	1.2	ringer	1.5	amphetamine sulfate	0.5	i.p.	30	235
22426202	7	wistar	male	adult	yes			DA	cortex, prefrontal medial	1.2	ringer	1.5	amphetamine sulfate	0.5	i.p.	30	240
17716783	8	sprague-dawley	male	adult				DA	caudate putamen	1.2	ringer (magnesium free)	1	amphetamine sulfate	0.5	s.c.	30	250
22426202	7	wistar	male	adult	yes			DA	cortex, prefrontal medial	1.2	ringer	1.5	amphetamine sulfate	0.5	i.p.	30	255
17716783	8	sprague-dawley	male	adult				DA	cortex, prefrontal medial	1.2	ringer (magnesium free)	1	amphetamine sulfate	1	s.c.	30	280
11519721	6	lewis		adult	yes			DA	nucleus accumbens shell		ringer	1	amphetamine sulfate	0.2	i.v.	30	345
20584106	5	sprague-dawley	male	adult	no	chloral hydrate	400	DA	septum, lateral		krebs-ringer-phosphate buffer	2	amphetamine sulfate	2	i.p.	30	370
3012751	5	sprague-dawley	male	adult	yes			DA	nucleus accumbens core	1.2	acsf	0.8	amphetamine sulfate	0.56	i.v.	30	420
17716783	8	sprague-dawley	male	adult				DA	caudate putamen	1.2	ringer (magnesium free)	1	amphetamine sulfate	1	s.c.	30	430
11519721	8	fischer-344		adult	yes			DA	nucleus accumbens shell		ringer	1	amphetamine sulfate	0.2	i.v.	30	490
3012751	5	sprague-dawley	male	adult	yes			DA	nucleus accumbens core	1.2	acsf	0.8	amphetamine sulfate	0.56	i.v.	30	520
8737967	6	wistar	male	adult	no	halothan (4%)		DA	caudate putamen	1.2	ringer	2	amphetamine sulfate	1	s.c.	30	540
8737967	6	wistar	male	adult	no	halothan (4%)		DA	nucleus accumbens	1.2	ringer	2	amphetamine sulfate	1	s.c.	30	550
3012751	6	sprague-dawley	male	adult	yes			DA	nucleus accumbens core	1.2	acsf	0.8	amphetamine sulfate	0.56	i.v.	30	580
9586861	6	wistar	male	adult	yes			DA	nucleus accumbens	1.2	ringer	2	amphetamine sulfate	1	s.c.	30	700
10226938	12	sprague-dawley	male	adolescent	yes			DA	nucleus accumbens - R	1.5	ringer	2	amphetamine sulfate	5	i.p.	30	720
8737967	6	wistar	male	adult	no	halothan (4%)		DA	nucleus accumbens	1.2	ringer	2	amphetamine sulfate	1	s.c.	30	730
8737967	6	wistar	male	adult	no	halothan (4%)		DA	caudate putamen	1.2	ringer	2	amphetamine sulfate	1	s.c.	30	810
17716783	8	sprague-dawley	male	adult				DA	caudate putamen	1.2	ringer (magnesium free)	1	amphetamine sulfate	2	s.c.	30	850
8737967	6	wistar	male	adult	no	halothan (4%)		DA	caudate putamen	1.2	ringer	2	amphetamine sulfate	1	s.c.	30	850
10226938	11	sprague-dawley	male	adolescent	yes			DA	nucleus accumbens - R	1.5	ringer	2	amphetamine sulfate	5	i.p.	30	1165
17716783	10	sprague-dawley	male	adult				DA	caudate putamen	1.2	ringer (magnesium free)	1	amphetamine sulfate	5	s.c.	30	1370
20584106	5	sprague-dawley	male	adult	no	chloral hydrate	400	DA	septum, lateral		krebs-ringer-phosphate buffer	2	amphetamine sulfate	2	i.p.	30	1470
17716783	10	sprague-dawley	male	adult				DA	caudate putamen	1.2	ringer (magnesium free)	1	amphetamine sulfate	5	s.c.	30	2470
7616454	7	sprague-dawley	male	adult	no	chloral hydrate	400	DA	caudate putamen	1.2		2	amphetamine sulfate	5	i.v.	30	4380
11916751	8	wistar	male	adult	no	urethane	1.5	DA	nucleus accumbens shell	2.2	dulbecco modified liquid	5	amphetamine sulfate	1.5	i.p.	40	140
8084484	8	wistar	male	adult				DA	nucleus accumbens	1.2	acsf	1	amphetamine sulfate	1	i.p.	40	165
14624809	4	wistar-kyoto	male	adult	yes			DA	nucleus accumbens shell	2.2	ringer	1	amphetamine sulfate	0.5	s.c.	40	170
10657548	6	sprague-dawley	male	adult				DA	nucleus accumbens core	2.2	ringer	1	amphetamine sulfate	0.25	s.c.	40	175
7996429	5	sprague-dawley	male	adult	yes			DA	nucleus accumbens	2	ringer	0.5	amphetamine sulfate	1	i.v.	40	175
2847849	6	holtzman	female	adult	yes			DA	nucleus accumbens	2.3	ringer	1.5	amphetamine sulfate	2	i.p.	40	180
17666048	6	fischer-344	male	adult				DA	nucleus accumbens core	2.2	ringer	1	amphetamine sulfate	0.25	s.c.	40	195
16934777	8	sprague-dawley	male	adult	yes			DA	nucleus accumbens core	2.2	ringer	1	amphetamine sulfate	0.25	s.c.	40	205
16934777	8	sprague-dawley	male	adult	yes			DA	nucleus accumbens shell	2.2	ringer	1	amphetamine sulfate	0.25	s.c.	40	205
9225306	8	sprague-dawley	male	adult	yes			DA	nucleus accumbens	1.26	ringer	2	amphetamine sulfate	0.4	s.c.	40	205
10657548	6	sprague-dawley	male	adult				DA	nucleus accumbens shell	2.2	ringer	1	amphetamine sulfate	0.25	s.c.	40	210
11916751	7	wistar	male	adult	no	urethane	1.5	DA	nucleus accumbens shell	2.2	dulbecco modified liquid	5	amphetamine sulfate	1.5	i.p.	40	210
17666048	5	fischer-344	male	adult				DA	nucleus accumbens shell	2.2	ringer	1	amphetamine sulfate	0.25	s.c.	40	215
10657548	6	sprague-dawley	male	adult				DA	nucleus accumbens shell	2.2	ringer	1	amphetamine sulfate	0.25	s.c.	40	220
14622194	5	sprague-dawley	male	adult				DA	nucleus accumbens core	2.2	ringer	1	amphetamine sulfate	0.25	s.c.	40	220
14622194	5	sprague-dawley	male	adult				DA	nucleus accumbens core	2.2	ringer	1	amphetamine sulfate	0.5	s.c.	40	235
17666048	8	fischer-344	male	adult				DA	nucleus accumbens core	2.2	ringer	1	amphetamine sulfate	0.5	s.c.	40	235
8084484	4	wistar	male	adult				DA	nucleus accumbens	1.2	acsf	1	amphetamine sulfate	1	i.p.	40	245
10657548	6	sprague-dawley	male	adult				DA	nucleus accumbens core	2.2	ringer	1	amphetamine sulfate	0.25	s.c.	40	250
14622194	5	sprague-dawley	male	adult				DA	nucleus accumbens shell	2.2	ringer	1	amphetamine sulfate	0.25	s.c.	40	250
17666048	6	lewis	male	adult				DA	nucleus accumbens core	2.2	ringer	1	amphetamine sulfate	0.25	s.c.	40	255
14622194	5	sprague-dawley	male	adult				DA	nucleus accumbens shell	2.2	ringer	1	amphetamine sulfate	0.25	s.c.	40	265
10657548	6	sprague-dawley	male	adult				DA	nucleus accumbens core	2.2	ringer	1	amphetamine sulfate	0.5	s.c.	40	270
17666048	6	lewis	male	adult				DA	nucleus accumbens shell	2.2	ringer	1	amphetamine sulfate	0.25	s.c.	40	270
17666048	9	fischer-344	male	adult				DA	nucleus accumbens shell	2.2	ringer	1	amphetamine sulfate	0.5	s.c.	40	290
2847849	6	holtzman	female	adult	yes			DA	nucleus accumbens	2.3	ringer	1.5	amphetamine sulfate	2	i.p.	40	290
20211643	6	wistar	male	adult	yes			DA	nucleus accumbens shell	1.2	ringer	2	amphetamine sulfate	1	i.p.	40	295
16934777	8	sprague-dawley	male	adult	yes			DA	nucleus accumbens shell	2.2	ringer	1	amphetamine sulfate	0.25	s.c.	40	300
10657548	6	sprague-dawley	male	adult				DA	nucleus accumbens shell	2.2	ringer	1	amphetamine sulfate	0.5	s.c.	40	305
16934777	8	sprague-dawley	male	adult	yes			DA	nucleus accumbens core	2.2	ringer	1	amphetamine sulfate	0.25	s.c.	40	310
8829199	7	wistar	male	adult	no	a-chloralose+urethane	500+0.05	DA	caudate putamen	1	acsf	2	amphetamine sulfate	5	i.p.	40	315
2293059	4	sprague-dawley	male	adult	no	urethane	1.25	DA	caudate putamen	1.2	modified dulbecco's phosphate buffered saline	2	amphetamine sulfate	0.8	i.p.	40	315
17666048	6	lewis	male	adult				DA	nucleus accumbens shell	2.2	ringer	1	amphetamine sulfate	0.5	s.c.	40	320
10767057	6	sprague-dawley	male	adult	yes			DA	nucleus accumbens	1.8	ringer	0.5	amphetamine sulfate	0.3	i.p.	40	320
14622194	6	sprague-dawley	male	adult				DA	nucleus accumbens shell	2.2	ringer	1	amphetamine sulfate	0.5	s.c.	40	325
19737591	5	sprague-dawley	male	adult	yes			DA	nucleus accumbens shell	1.3	ringer	1	amphetamine sulfate	1	i.p.	40	330
17666048	8	lewis	male	adult				DA	nucleus accumbens core	2.2	ringer	1	amphetamine sulfate	0.5	s.c.	40	335
17666048	6	fischer-344	male	adult				DA	nucleus accumbens core	2.2	ringer	1	amphetamine sulfate	1	s.c.	40	340
10657548	6	sprague-dawley	male	adult				DA	nucleus accumbens core	2.2	ringer	1	amphetamine sulfate	0.5	s.c.	40	345
10657548	6	sprague-dawley	male	adult				DA	nucleus accumbens shell	2.2	ringer	1	amphetamine sulfate	0.5	s.c.	40	350
14622194	6	sprague-dawley	male	adult				DA	nucleus accumbens core	2.2	ringer	1	amphetamine sulfate	0.25	s.c.	40	350
18261810	6	wistar	male	adult	yes			DA	nucleus accumbens	1.2	ringer	2	amphetamine sulfate	1	i.p.	40	350
14622194	6	sprague-dawley	male	adult				DA	nucleus accumbens shell	2.2	ringer	1	amphetamine sulfate	0.5	s.c.	40	355
3246659	4	sprague-dawley	male	adult	yes			DA	nucleus accumbens	2.3	ringer	1	amphetamine sulfate	1	s.c.	40	410
14622194	6	sprague-dawley	male	adult				DA	nucleus accumbens core	2.2	ringer	1	amphetamine sulfate	0.5	s.c.	40	415
8084484	8	wistar	male	adult				DA	nucleus accumbens	1.2	acsf	1	amphetamine sulfate	1	i.p.	40	480
17666048	5	lewis	male	adult				DA	nucleus accumbens core	2.2	ringer	1	amphetamine sulfate	1	s.c.	40	480
17666048	8	fischer-344	male	adult				DA	nucleus accumbens shell	2.2	ringer	1	amphetamine sulfate	1	s.c.	40	520
8126567	8	sprague-dawley	male	adult	yes			DA	nucleus accumbens	1.2	acsf	2	amphetamine sulfate	1	i.p.	40	525
8126567	6	sprague-dawley	male	adult	yes			DA	nucleus accumbens	1.2	acsf	2	amphetamine sulfate	1	i.p.	40	535
10668455	4	sprague-dawley	male	adult	yes			DA	caudate putamen - R	1.25	acsf	1	amphetamine sulfate	5	s.c.	40	540
8126567	5	sprague-dawley	male	adult	yes			DA	nucleus accumbens	1.2	acsf	2	amphetamine sulfate	1	i.p.	40	540
19737591	5	sprague-dawley	male	adult	yes			DA	nucleus accumbens shell	1.3	ringer	1	amphetamine sulfate	1	i.p.	40	550
20211643	6	wistar	male	adult	yes			DA	nucleus accumbens shell	1.2	ringer	2	amphetamine sulfate	1	i.p.	40	550
2293059	4	sprague-dawley	male	adult	no	urethane	1.25	DA	caudate putamen	1.2	modified dulbecco's phosphate buffered saline	2	amphetamine sulfate	1.6	i.p.	40	555
10591874	6	sprague-dawley	male	adult				DA	nucleus accumbens	1.2	acsf	1.5	amphetamine sulfate	1.5	s.c.	40	585
8126567	7	sprague-dawley	male	adult	yes			DA	nucleus accumbens	1.2	acsf	2	amphetamine sulfate	1	i.p.	40	595
3815099	5	sprague-dawley	male	adult	yes			DA	caudate putamen			2	amphetamine sulfate	0.5	s.c.	40	610
10591874	6	sprague-dawley	male	adult				DA	nucleus accumbens	1.2	acsf	1.5	amphetamine sulfate	1.5	s.c.	40	610
10193780	12	sprague-dawley	male	adult	yes			DA	caudate putamen - L	1.7	acsf	2	amphetamine sulfate	2	i.p.	40	620
10193780	13	sprague-dawley	male	adult	yes			DA	caudate putamen - L	1.7	acsf	2	amphetamine sulfate	2	i.p.	40	620
18261810	6	wistar	male	adult	yes			DA	nucleus accumbens	1.2	ringer	2	amphetamine sulfate	1	i.p.	40	630
10591874	6	sprague-dawley	male	adult				DA	caudate putamen	1.2	acsf	1.5	amphetamine sulfate	1.5	s.c.	40	635
3815099	7	sprague-dawley	male	adult	yes			DA	nucleus accumbens			2	amphetamine sulfate	0.5	s.c.	40	640
7996429	5	sprague-dawley	male	adult	yes			DA	nucleus accumbens	2	ringer	0.5	amphetamine sulfate	1	i.v.	40	665
10591874	6	sprague-dawley	male	adult				DA	caudate putamen	1.2	acsf	1.5	amphetamine sulfate	1.5	s.c.	40	675
1354999	6	sprague-dawley	male	adult	no	halothan (1,5%)		DA	nucleus accumbens	1	krebs ringer	2	amphetamine sulfate	1.5	s.c.	40	730
10591874	6	sprague-dawley	male	adult				DA	caudate putamen	1.2	acsf	1.5	amphetamine sulfate	1.5	s.c.	40	765
10591874	7	sprague-dawley	male	adult				DA	nucleus accumbens	1.2	acsf	1.5	amphetamine sulfate	4	s.c.	40	865
10591874	6	sprague-dawley	male	adult				DA	nucleus accumbens	1.2	acsf	1.5	amphetamine sulfate	4	s.c.	40	910
10591874	6	sprague-dawley	male	adult				DA	nucleus accumbens	1.2	acsf	1.5	amphetamine sulfate	1.5	s.c.	40	915
10591874	7	sprague-dawley	male	adult				DA	caudate putamen	1.2	acsf	1.5	amphetamine sulfate	4	s.c.	40	1020
10591874	5	sprague-dawley	male	adult				DA	nucleus accumbens	1.2	acsf	1.5	amphetamine sulfate	4	s.c.	40	1035
2293059	4	sprague-dawley	male	adult	no	urethane	1.25	DA	nucleus accumbens	1.2	modified dulbecco's phosphate buffered saline	2	amphetamine sulfate	3.2	i.p.	40	1045
10102771	10	sprague-dawley	male	adult				DA	caudate putamen	1.2	acsf	1.5	amphetamine sulfate	2.5	s.c.	40	1065
10102771	10	sprague-dawley	male	adult				DA	caudate putamen	1.2	acsf	1.5	amphetamine sulfate	2.5	s.c.	40	1135
18261810	6	wistar	male	adult	yes			DA	nucleus accumbens	1.2	ringer	2	amphetamine sulfate	1	i.p.	40	1190
10591874	8	sprague-dawley	male	adult				DA	nucleus accumbens	1.2	acsf	1.5	amphetamine sulfate	4	s.c.	40	1215
20211643	6	wistar	male	adult	yes			DA	nucleus accumbens shell	1.2	ringer	2	amphetamine sulfate	1	i.p.	40	1220
3815099	9	sprague-dawley	male	adult	yes			DA	nucleus accumbens			2	amphetamine sulfate	2	s.c.	40	1235
10591874	5	sprague-dawley	male	adult				DA	caudate putamen	1.2	acsf	1.5	amphetamine sulfate	4	s.c.	40	1370
10591874	6	sprague-dawley	male	adult				DA	caudate putamen	1.2	acsf	1.5	amphetamine sulfate	4	s.c.	40	1500
10591874	8	sprague-dawley	male	adult				DA	caudate putamen	1.2	acsf	1.5	amphetamine sulfate	4	s.c.	40	1510
10102771	9	sprague-dawley	male	adult				DA	nucleus accumbens	1.2	acsf	1.5	amphetamine sulfate	2.5	s.c.	40	1600
9918578	6	sprague-dawley	male	adult				DA	nucleus accumbens	1.2	acsf	1.5	amphetamine sulfate	4	s.c.	40	1620
3815099	9	sprague-dawley	male	adult	yes			DA	caudate putamen			2	amphetamine sulfate	2	s.c.	40	1630
10102771	7	sprague-dawley	male	adult				DA	nucleus accumbens	1.2	acsf	1.5	amphetamine sulfate	2.5	s.c.	40	1635
10102771	9	sprague-dawley	male	adult				DA	nucleus accumbens	1.2	acsf	1.5	amphetamine sulfate	2.5	s.c.	40	1635
9918578	6	sprague-dawley	male	adult				DA	caudate putamen	1.2	acsf	1.5	amphetamine sulfate	4	s.c.	40	1670
10102771	9	sprague-dawley	male	adult				DA	caudate putamen	1.2	acsf	1.5	amphetamine sulfate	2.5	s.c.	40	1900
2293059	4	sprague-dawley	male	adult	no	urethane	1.25	DA	caudate putamen	1.2	modified dulbecco's phosphate buffered saline	2	amphetamine sulfate	3.2	i.p.	40	2030
3044786	7	sprague-dawley	male	adult	yes			DA	nucleus accumbens		ringer	0.6	amphetamine sulfate	1	i.p.	40	2200
3815099	5	sprague-dawley	male	adult	yes			DA	caudate putamen			2	amphetamine sulfate	5	s.c.	40	2290
3044786	7	sprague-dawley	male	adult	yes			DA	nucleus accumbens		ringer	0.6	amphetamine sulfate	1	i.p.	40	2800
3815099	4	sprague-dawley	male	adult	yes			DA	nucleus accumbens			2	amphetamine sulfate	5	s.c.	40	3570
22426202	7	wistar	male	adult	yes			DA	nucleus accumbens shell	1.2	ringer	1.5	amphetamine sulfate	0.5	i.p.	45	200
9519244	5	long-evans/blue spruce	male	adult				DA	hypothalamus, preoptic area	1.2	dulbecco's phosphate buffered saline	0.5	amphetamine sulfate	1	i.p.	50	170
11916751	6	wistar	male	adult	no	urethane	1.5	DA	cortex, frontal	2.2	dulbecco modified liquid	5	amphetamine sulfate	1.5	i.p.	60	70
11916751	6	wistar	male	adult	no	urethane	1.5	DA	cortex, frontal	2.2	dulbecco modified liquid	5	amphetamine sulfate	1.5	i.p.	60	90
11916751	8	wistar	male	adult	no	urethane	1.5	DA	cortex, frontal	2.2	dulbecco modified liquid	5	amphetamine sulfate	1.5	i.p.	60	170
12496938	7	sprague-dawley	male	adult				DA	nucleus accumbens shell	1.2	ringer	1	amphetamine sulfate	1	s.c.	60	240
8829199	7	wistar	male	adult	no	a-chloralose+urethane	500+0.05	DA	caudate putamen	1	acsf	2	amphetamine sulfate	5	i.p.	60	245
1354999	6	sprague-dawley	male	adult	no	halothan (1,5%)		DA	nucleus accumbens	1	krebs ringer	2	amphetamine sulfate	1.5	s.c.	60	245
12496938	7	sprague-dawley	male	adult				DA	nucleus accumbens shell	1.2	ringer	1	amphetamine sulfate	1	s.c.	60	250
1504716	6	sprague-dawley	male	adult	yes			DA	nucleus accumbens	1.25	ringer	1.7	amphetamine sulfate	0.2	s.c.	60	260
17716783	8	sprague-dawley	male	adult				DA	cortex, prefrontal medial	1.2	ringer (magnesium free)	1	amphetamine sulfate	1	s.c.	60	300
8737967	6	wistar	male	adult	no	halothan (4%)		DA	nucleus accumbens	1.2	ringer	2	amphetamine sulfate	1	s.c.	60	340
14560321	20	sprague-dawley	male	adult				DA	caudate putamen - L	1.2	ringer	1	amphetamine sulfate	1	s.c.	60	370
12496938	8	sprague-dawley	male	adult				DA	cortex, prefrontal medial	1.2	ringer	1	amphetamine sulfate	1	s.c.	60	375
12496938	6	sprague-dawley	male	adult				DA	cortex, prefrontal medial	1.2	ringer	1	amphetamine sulfate	1	s.c.	60	380
17716783	8	sprague-dawley	male	adult				DA	caudate putamen	1.2	ringer (magnesium free)	1	amphetamine sulfate	1	s.c.	60	390
17716783	8	sprague-dawley	male	adult				DA	cortex, prefrontal medial	1.2	ringer (magnesium free)	1	amphetamine sulfate	2	s.c.	60	430
17716783	10	sprague-dawley	male	adult				DA	cortex, prefrontal medial	1.2	ringer (magnesium free)	1	amphetamine sulfate	2	s.c.	60	430
17716783	8	sprague-dawley	male	adult				DA	caudate putamen	1.2	ringer (magnesium free)	1	amphetamine sulfate	1	s.c.	60	450
11916751	7	wistar	male	adult	no	urethane	1.5	DA	cortex, frontal	2.2	dulbecco modified liquid	5	amphetamine sulfate	1.5	i.p.	60	450
12496938	8	sprague-dawley	male	adult				DA	cortex, prefrontal medial	1.2	ringer	1	amphetamine sulfate	1	s.c.	60	460
17716783	10	sprague-dawley	male	adult				DA	cortex, prefrontal medial	1.2	ringer (magnesium free)	1	amphetamine sulfate	2	s.c.	60	490
8749023	5	sprague-dawley	male	adolescent	yes			DA	caudate putamen		ringer	2	amphetamine sulfate	2	i.p.	60	500
12496938	8	sprague-dawley	male	adult				DA	cortex, prefrontal medial	1.2	ringer	1	amphetamine sulfate	1	s.c.	60	620
1504716	5	sprague-dawley	male	adult	yes			DA	nucleus accumbens	1.25	ringer	1.7	amphetamine sulfate	0.5	s.c.	60	670
2293059	4	sprague-dawley	male	adult	no	urethane	1.25	DA	nucleus accumbens	1.2	modified dulbecco's phosphate buffered saline	2	amphetamine sulfate	1.6	i.p.	60	700
17716783	8	sprague-dawley	male	adult				DA	cortex, prefrontal medial	1.2	ringer (magnesium free)	1	amphetamine sulfate	5	s.c.	60	730
3044786	7	sprague-dawley	male	adult	yes			DA	nucleus accumbens		ringer	0.6	amphetamine sulfate	0.3	i.p.	60	760
17716783	10	sprague-dawley	male	adult				DA	cortex, prefrontal medial	1.2	ringer (magnesium free)	1	amphetamine sulfate	5	s.c.	60	790
1504716	6	sprague-dawley	male	adult	yes			DA	nucleus accumbens	1.25	ringer	1.7	amphetamine sulfate	0.5	s.c.	60	790
9586861	6	wistar	male	adult	yes			DA	nucleus accumbens	1.2	ringer	2	amphetamine sulfate	3	s.c.	60	800
17716783	10	sprague-dawley	male	adult				DA	cortex, prefrontal medial	1.2	ringer (magnesium free)	1	amphetamine sulfate	5	s.c.	60	830
10668455	5	sprague-dawley	male	adult	yes			DA	caudate putamen - R	1.25	acsf	1	amphetamine sulfate	5	s.c.	60	1000
17716783	8	sprague-dawley	male	adult				DA	caudate putamen	1.2	ringer (magnesium free)	1	amphetamine sulfate	5	s.c.	60	1290
9586861	6	wistar	male	adult	yes			DA	nucleus accumbens	1.2	ringer	2	amphetamine sulfate	9	s.c.	60	1300
9519244	5	long-evans/blue spruce	male	adult				DA	hypothalamus, preoptic area	1.2	dulbecco's phosphate buffered saline	0.5	amphetamine sulfate	1	i.p.	80	120
14624809	4	wistar-kyoto	male	adult	yes			DA	nucleus accumbens shell	2.2	ringer	1	amphetamine sulfate	0.25	s.c.	80	130
14560321	6	sprague-dawley	male	adult				DA	cortex, prefrontal - R	1.2	ringer	1	amphetamine sulfate	1	s.c.	90	150
14560321	6	sprague-dawley	male	adult				DA	cortex, prefrontal - R	1.2	ringer	1	amphetamine sulfate	1	s.c.	90	180
12496938	7	sprague-dawley	male	adult				DA	nucleus accumbens shell	1.2	ringer	1	amphetamine sulfate	1	s.c.	90	195
14560321	6	sprague-dawley	male	adult				DA	cortex, prefrontal - R	1.2	ringer	1	amphetamine sulfate	1	s.c.	90	200
12496938	6	sprague-dawley	male	adult				DA	cortex, prefrontal medial	1.2	ringer	1	amphetamine sulfate	1	s.c.	90	240
12496938	7	sprague-dawley	male	adult				DA	nucleus accumbens shell	1.2	ringer	1	amphetamine sulfate	1	s.c.	90	240
14560321	20	sprague-dawley	male	adult				DA	cortex, prefrontal - R	1.2	ringer	1	amphetamine sulfate	1	s.c.	90	240
12496938	8	sprague-dawley	male	adult				DA	cortex, prefrontal medial	1.2	ringer	1	amphetamine sulfate	1	s.c.	90	250
14560321	6	sprague-dawley	male	adult				DA	cortex, prefrontal - R	1.2	ringer	1	amphetamine sulfate	1	s.c.	90	270
14560321	20	sprague-dawley	male	adult				DA	cortex, prefrontal - R	1.2	ringer	1	amphetamine sulfate	1	s.c.	90	270
12496938	6	sprague-dawley	male	adolescent				DA	cortex, prefrontal medial	1.2	ringer	1	amphetamine sulfate	1	s.c.	90	290
14560321	20	sprague-dawley	male	adult				DA	cortex, prefrontal - R	1.2	ringer	1	amphetamine sulfate	1	s.c.	90	290
14560321	6	sprague-dawley	male	adult				DA	cortex, prefrontal - R	1.2	ringer	1	amphetamine sulfate	1	s.c.	90	300
14560321	20	sprague-dawley	male	adult				DA	cortex, prefrontal - R	1.2	ringer	1	amphetamine sulfate	1	s.c.	90	340
14560321	6	sprague-dawley	male	adult				DA	cortex, prefrontal - R	1.2	ringer	1	amphetamine sulfate	1	s.c.	90	360
14560321	20	sprague-dawley	male	adult				DA	caudate putamen - L	1.2	ringer	1	amphetamine sulfate	1	s.c.	90	400
12496938	6	sprague-dawley	male	adolescent				DA	cortex, prefrontal medial	1.2	ringer	1	amphetamine sulfate	1	s.c.	90	420
12496938	8	sprague-dawley	male	adult				DA	cortex, prefrontal medial	1.2	ringer	1	amphetamine sulfate	1	s.c.	90	460
14560321	20	sprague-dawley	male	adult				DA	caudate putamen - L	1.2	ringer	1	amphetamine sulfate	1	s.c.	90	480
12496938	8	sprague-dawley	male	adult				DA	cortex, prefrontal medial	1.2	ringer	1	amphetamine sulfate	1	s.c.	90	510
17716783	8	sprague-dawley	male	adult				DA	cortex, prefrontal medial	1.2	ringer (magnesium free)	1	amphetamine sulfate	1	s.c.	90	510
14560321	20	sprague-dawley	male	adult				DA	caudate putamen - L	1.2	ringer	1	amphetamine sulfate	1	s.c.	90	570
14560321	6	sprague-dawley	male	adult				DA	cortex, prefrontal - R	1.2	ringer	1	amphetamine sulfate	1	s.c.	120	170
12496938	6	sprague-dawley	male	adult				DA	cortex, prefrontal medial	1.2	ringer	1	amphetamine sulfate	1	s.c.	120	200
12496938	8	sprague-dawley	male	adult				DA	cortex, prefrontal medial	1.2	ringer	1	amphetamine sulfate	1	s.c.	120	200
2293059	4	sprague-dawley	male	adult	no	urethane	1.25	DA	nucleus accumbens	1.2	modified dulbecco's phosphate buffered saline	2	amphetamine sulfate	0.8	i.p.	120	250
12496938	8	sprague-dawley	male	adult				DA	cortex, prefrontal medial	1.2	ringer	1	amphetamine sulfate	1	s.c.	120	370
11166330	6	wistar	male	adult				DA	cortex, ACC	1.2	acsf	2.2	amphetamine sulfate	1.5	i.p.	140	40
11166330	5	wistar	male	adult				DA	cortex, prefrontal	1.2	acsf	2.2	amphetamine sulfate	1.5	i.p.	160	25
11166330	6	wistar	male	adult				DA	cortex, ACC	1.2	acsf	2.2	amphetamine sulfate	1.5	i.p.	160	25
11166330	5	wistar	male	adult				DA	cortex, prefrontal	1.2	acsf	2.2	amphetamine sulfate	1.5	i.p.	160	130
14560321	6	sprague-dawley	male	adult				DA	cortex, prefrontal - R	1.2	ringer	1	amphetamine sulfate	1	s.c.	180	400
7616454	7	sprague-dawley	male	adult	no	chloral hydrate	400	dopac	caudate putamen	1.2		2	amphetamine sulfate	2.5	i.v.	10	115
18261810	6	wistar	male	adult	yes			dopac	nucleus accumbens	1.2	ringer	2	amphetamine sulfate	1	i.p.	40	60
10226938	12	sprague-dawley	male	adolescent	yes			dopac	nucleus accumbens - R	1.5	ringer	2	amphetamine sulfate	5	i.p.	45	20
10226938	11	sprague-dawley	male	adolescent	yes			dopac	nucleus accumbens - R	1.5	ringer	2	amphetamine sulfate	5	i.p.	45	40
9519244	5	long-evans/blue spruce	male	adult				dopac	hypothalamus, preoptic area	1.2	dulbecco's phosphate buffered saline	0.5	amphetamine sulfate	1	i.p.	50	70
10193780	12	sprague-dawley	male	adult	yes			dopac	caudate putamen - L	1.7	acsf	2	amphetamine sulfate	2	i.p.	60	25
2293059	4	sprague-dawley	male	adult	no	urethane	1.25	dopac	caudate putamen	1.2	modified dulbecco's phosphate buffered saline	2	amphetamine sulfate	0.8	i.p.	60	30
9586861	6	wistar	male	adult	yes			dopac	nucleus accumbens	1.2	ringer	2	amphetamine sulfate	1	s.c.	60	35
2293059	4	sprague-dawley	male	adult	no	urethane	1.25	dopac	nucleus accumbens	1.2	modified dulbecco's phosphate buffered saline	2	amphetamine sulfate	0.8	i.p.	60	40
2847849	6	holtzman	female	adult	yes			dopac	nucleus accumbens	2.3	ringer	1.5	amphetamine sulfate	2	i.p.	60	40
9586861	6	wistar	male	adult	yes			dopac	nucleus accumbens	1.2	ringer	2	amphetamine sulfate	3	s.c.	60	45
20211643	6	wistar	male	adult	yes			dopac	nucleus accumbens shell	1.2	ringer	2	amphetamine sulfate	1	i.p.	60	45
18261810	6	wistar	male	adult	yes			dopac	nucleus accumbens	1.2	ringer	2	amphetamine sulfate	1	i.p.	60	50
20211643	6	wistar	male	adult	yes			dopac	nucleus accumbens shell	1.2	ringer	2	amphetamine sulfate	1	i.p.	60	50
18261810	6	wistar	male	adult	yes			dopac	nucleus accumbens	1.2	ringer	2	amphetamine sulfate	1	i.p.	60	60
12496938	7	sprague-dawley	male	adult				dopac	nucleus accumbens shell	1.2	ringer	1	amphetamine sulfate	1	s.c.	60	70
20211643	6	wistar	male	adult	yes			dopac	nucleus accumbens shell	1.2	ringer	2	amphetamine sulfate	1	i.p.	60	70
9519244	5	long-evans/blue spruce	male	adult				dopac	hypothalamus, preoptic area	1.2	dulbecco's phosphate buffered saline	0.5	amphetamine sulfate	1	i.p.	60	70
12496938	6	sprague-dawley	male	adult				dopac	cortex, prefrontal medial	1.2	ringer	1	amphetamine sulfate	1	s.c.	60	85
12496938	8	sprague-dawley	male	adult				dopac	cortex, prefrontal medial	1.2	ringer	1	amphetamine sulfate	1	s.c.	60	85
2293059	4	sprague-dawley	male	adult	no	urethane	1.25	dopac	nucleus accumbens	1.2	modified dulbecco's phosphate buffered saline	2	amphetamine sulfate	3.2	i.p.	80	20
10193780	9	sprague-dawley	male	adult	yes			dopac	caudate putamen - L	1.7	acsf	2	amphetamine sulfate	2	i.p.	80	25
2293059	4	sprague-dawley	male	adult	no	urethane	1.25	dopac	nucleus accumbens	1.2	modified dulbecco's phosphate buffered saline	2	amphetamine sulfate	1.6	i.p.	80	30
7616454	7	sprague-dawley	male	adult	no	chloral hydrate	400	dopac	caudate putamen	1.2		2	amphetamine sulfate	2.5	i.v.	90	30
9586861	6	wistar	male	adult	yes			dopac	nucleus accumbens	1.2	ringer	2	amphetamine sulfate	9	s.c.	90	35
12496938	7	sprague-dawley	male	adult				dopac	nucleus accumbens shell	1.2	ringer	1	amphetamine sulfate	1	s.c.	90	40
12496938	7	sprague-dawley	male	adult				dopac	nucleus accumbens shell	1.2	ringer	1	amphetamine sulfate	1	s.c.	90	50
12496938	7	sprague-dawley	male	adult				dopac	nucleus accumbens shell	1.2	ringer	1	amphetamine sulfate	1	s.c.	90	65
8749023	5	sprague-dawley	male	adolescent	yes			dopac	caudate putamen		ringer	2	amphetamine sulfate	2	i.p.	90	65
12496938	6	sprague-dawley	male	adolescent				dopac	cortex, prefrontal medial	1.2	ringer	1	amphetamine sulfate	1	s.c.	90	70
12496938	8	sprague-dawley	male	adult				dopac	cortex, prefrontal medial	1.2	ringer	1	amphetamine sulfate	1	s.c.	90	70
12496938	8	sprague-dawley	male	adult				dopac	cortex, prefrontal medial	1.2	ringer	1	amphetamine sulfate	1	s.c.	90	75
12496938	6	sprague-dawley	male	adult				dopac	cortex, prefrontal medial	1.2	ringer	1	amphetamine sulfate	1	s.c.	90	80
12496938	8	sprague-dawley	male	adult				dopac	cortex, prefrontal medial	1.2	ringer	1	amphetamine sulfate	1	s.c.	90	85
2293059	4	sprague-dawley	male	adult	no	urethane	1.25	dopac	caudate putamen	1.2	modified dulbecco's phosphate buffered saline	2	amphetamine sulfate	1.6	i.p.	100	15
2293059	4	sprague-dawley	male	adult	no	urethane	1.25	dopac	caudate putamen	1.2	modified dulbecco's phosphate buffered saline	2	amphetamine sulfate	3.2	i.p.	100	15
8829199	7	wistar	male	adult	no	a-chloralose+urethane	500+0.05	dopac	caudate putamen	1	acsf	2	amphetamine sulfate	5	i.p.	100	40
10193780	13	sprague-dawley	male	adult	yes			dopac	caudate putamen - L	1.7	acsf	2	amphetamine sulfate	2	i.p.	100	50
11166330	6	wistar	male	adult				dopac	cortex, ACC	1.2	acsf	2.2	amphetamine sulfate	1.5	i.p.	100	170
2847849	6	holtzman	female	adult	yes			dopac	nucleus accumbens	2.3	ringer	1.5	amphetamine sulfate	2	i.p.	120	40
12496938	6	sprague-dawley	male	adolescent				dopac	cortex, prefrontal medial	1.2	ringer	1	amphetamine sulfate	1	s.c.	120	80
11166330	5	wistar	male	adult				dopac	cortex, prefrontal	1.2	acsf	2.2	amphetamine sulfate	1.5	i.p.	120	210
8829199	7	wistar	male	adult	no	a-chloralose+urethane	500+0.05	dopac	caudate putamen	1	acsf	2	amphetamine sulfate	5	i.p.	140	30
11166330	5	wistar	male	adult				dopac	cortex, prefrontal	1.2	acsf	2.2	amphetamine sulfate	1.5	i.p.	180	55
11166330	6	wistar	male	adult				dopac	cortex, ACC	1.2	acsf	2.2	amphetamine sulfate	1.5	i.p.	180	140
20584106	4	sprague-dawley	male	adult	no	chloral hydrate	400	GABA	septum, lateral		krebs-ringer-phosphate buffer	2	amphetamine sulfate	2	i.p.	20	210
1603328	6	sprague-dawley	male	adult	no	halothan		GABA	nucleus accumbens	1	krebs ringer	2	amphetamine sulfate	1.5	s.c.	60	110
1603328	6	sprague-dawley	male	adult	no	halothan		GABA	nucleus accumbens	1	krebs ringer	2	amphetamine sulfate	1.5	s.c.	240	40
1603328	6	sprague-dawley	male	adult	no	halothan		GABA	nucleus accumbens	1	krebs ringer	2	amphetamine sulfate	1.5	s.c.	240	70
10501198	10	sprague-dawley	male	adult				GLU	ventral tegmental area	1.2	acsf	2	amphetamine sulfate	5	i.p.	40	110
10760491	7	wistar	male	adult	yes			GLU	caudate putamen	1.1	acsf	1	amphetamine sulfate	2.5	i.p.	45	505
10760491	5	wistar	male	adult	yes			GLU	caudate putamen	1.1	acsf	1	amphetamine sulfate	2.5	i.p.	45	525
10760491	6	wistar	male	adult	yes			GLU	caudate putamen	0.1	acsf	1	amphetamine sulfate	2.5	i.p.	60	265
10760491	5	wistar	male	adult	yes			GLU	caudate putamen	1.1	acsf	1	amphetamine sulfate	2.5	i.p.	60	430
10760491	6	wistar	male	adult	yes			GLU	caudate putamen	1.1	acsf	1	amphetamine sulfate	2.5	i.p.	75	315
10760491	6	wistar	male	adult	yes			GLU	caudate putamen	1.1	acsf	1	amphetamine sulfate	2.5	i.p.	75	330
10760491	5	wistar	male	adult	yes			GLU	caudate putamen	1.1	acsf	1	amphetamine sulfate	2.5	i.p.	75	345
10760491	6	wistar	male	adult	yes			GLU	caudate putamen	1.1	acsf	1	amphetamine sulfate	2.5	i.p.	75	445
10760491	9	wistar	male	adult	yes			GLU	caudate putamen	1.1	acsf	1	amphetamine sulfate	2.5	i.p.	75	460
10987845	9	sprague-dawley	male	adult				GLU	ventral tegmental area	1.2	acsf	2	amphetamine sulfate	5	i.p.	100	110
10987845	9	sprague-dawley	male	adult				GLU	ventral tegmental area	1.2	acsf	2	amphetamine sulfate	5	i.p.	160	90
10501198	7	sprague-dawley	male	adult				GLU	ventral tegmental area	1.2	acsf	2	amphetamine sulfate	5	i.p.	220	145
8667013	8	sprague-dawley	male	adult	yes			GLU	ventral tegmental area	1.2	acsf	2	amphetamine sulfate	5	s.c.	220	220
10987845	7	sprague-dawley	male	adult				GLU	ventral tegmental area	1.2	acsf	2	amphetamine sulfate	5	i.p.	240	115
10501198	10	sprague-dawley	male	adult				GLU	ventral tegmental area	1.2	acsf	2	amphetamine sulfate	5	i.p.	240	120
8667013	6	sprague-dawley	male	adult	yes			GLU	ventral tegmental area	1.2	acsf	2	amphetamine sulfate	5	s.c.	240	125
8667013	6	sprague-dawley	male	adult	yes			GLU	ventral tegmental area	1.2	acsf	2	amphetamine sulfate	2.5	s.c.	240	125
8667013	7	sprague-dawley	male	adult	yes			GLU	nucleus accumbens	1.2	acsf	2	amphetamine sulfate	5	s.c.	240	150
8667013	7	sprague-dawley	male	adult	yes			GLU	ventral tegmental area	1.2	acsf	2	amphetamine sulfate	2.5	s.c.	240	160
10501198	9	sprague-dawley	male	adult				GLU	ventral tegmental area	1.2	acsf	2	amphetamine sulfate	5	i.p.	240	165
8667013	8	sprague-dawley	male	adult	yes			GLU	ventral tegmental area	1.2	acsf	2	amphetamine sulfate	5	s.c.	240	180
8667013	8	sprague-dawley	male	adult	yes			GLU	ventral tegmental area	1.2	acsf	2	amphetamine sulfate	5	s.c.	240	200
10987845	4	sprague-dawley	male	adult				GLU	ventral tegmental area	1.2	acsf	2	amphetamine sulfate	5	i.p.	240	215
10987845	9	sprague-dawley	male	adult				GLU	ventral tegmental area	0.1	acsf	2	amphetamine sulfate	5	i.p.	240	225
8667013	8	sprague-dawley	male	adult	yes			GLU	nucleus accumbens	1.2	acsf	2	amphetamine sulfate	5	s.c.	240	300
10501198	6	sprague-dawley	male	adult				GLU	ventral tegmental area	1.2	acsf	2	amphetamine sulfate	5	i.p.	240	300
10987845	6	sprague-dawley	male	adult				GLU	ventral tegmental area	1.2	acsf	2	amphetamine sulfate	5	i.p.	240	300
7616454	7	sprague-dawley	male	adult	no	chloral hydrate	400	HVA	caudate putamen	1.2		2	amphetamine sulfate	2.5	i.v.	10	115
10226938	11	sprague-dawley	male	adolescent	yes			HVA	nucleus accumbens - R	1.5	ringer	2	amphetamine sulfate	5	i.p.	15	115
10226938	12	sprague-dawley	male	adolescent	yes			HVA	nucleus accumbens - R	1.5	ringer	2	amphetamine sulfate	5	i.p.	45	50
10226938	11	sprague-dawley	male	adolescent	yes			HVA	nucleus accumbens - R	1.5	ringer	2	amphetamine sulfate	5	i.p.	45	85
20211643	6	wistar	male	adult	yes			HVA	nucleus accumbens shell	1.2	ringer	2	amphetamine sulfate	1	i.p.	60	90
8829199	7	wistar	male	adult	no	a-chloralose+urethane	500+0.05	HVA	caudate putamen	1	acsf	2	amphetamine sulfate	5	i.p.	80	5
10193780	9	sprague-dawley	male	adult	yes			HVA	caudate putamen - L	1.7	acsf	2	amphetamine sulfate	2	i.p.	80	45
20211643	6	wistar	male	adult	yes			HVA	nucleus accumbens shell	1.2	ringer	2	amphetamine sulfate	1	i.p.	80	70
18261810	6	wistar	male	adult	yes			HVA	nucleus accumbens	1.2	ringer	2	amphetamine sulfate	1	i.p.	80	80
18261810	6	wistar	male	adult	yes			HVA	nucleus accumbens	1.2	ringer	2	amphetamine sulfate	1	i.p.	80	85
7616454	7	sprague-dawley	male	adult	no	chloral hydrate	400	HVA	caudate putamen	1.2		2	amphetamine sulfate	2.5	i.v.	90	50
12496938	7	sprague-dawley	male	adult				HVA	nucleus accumbens shell	1.2	ringer	1	amphetamine sulfate	1	s.c.	90	65
12496938	7	sprague-dawley	male	adult				HVA	nucleus accumbens shell	1.2	ringer	1	amphetamine sulfate	1	s.c.	90	70
2293059	4	sprague-dawley	male	adult	no	urethane	1.25	HVA	nucleus accumbens	1.2	modified dulbecco's phosphate buffered saline	2	amphetamine sulfate	1.6	i.p.	100	35
10193780	12	sprague-dawley	male	adult	yes			HVA	caudate putamen - L	1.7	acsf	2	amphetamine sulfate	2	i.p.	100	45
2293059	4	sprague-dawley	male	adult	no	urethane	1.25	HVA	nucleus accumbens	1.2	modified dulbecco's phosphate buffered saline	2	amphetamine sulfate	0.8	i.p.	100	50
2293059	4	sprague-dawley	male	adult	no	urethane	1.25	HVA	caudate putamen	1.2	modified dulbecco's phosphate buffered saline	2	amphetamine sulfate	0.8	i.p.	100	55
10193780	13	sprague-dawley	male	adult	yes			HVA	caudate putamen - L	1.7	acsf	2	amphetamine sulfate	2	i.p.	100	65
18261810	6	wistar	male	adult	yes			HVA	nucleus accumbens	1.2	ringer	2	amphetamine sulfate	1	i.p.	100	70
2293059	4	sprague-dawley	male	adult	no	urethane	1.25	HVA	caudate putamen	1.2	modified dulbecco's phosphate buffered saline	2	amphetamine sulfate	1.6	i.p.	120	30
8749023	5	sprague-dawley	male	adolescent	yes			HVA	caudate putamen		ringer	2	amphetamine sulfate	2	i.p.	120	45
12496938	7	sprague-dawley	male	adult				HVA	nucleus accumbens shell	1.2	ringer	1	amphetamine sulfate	1	s.c.	120	65
12496938	6	sprague-dawley	male	adolescent				HVA	cortex, prefrontal medial	1.2	ringer	1	amphetamine sulfate	1	s.c.	120	80
12496938	8	sprague-dawley	male	adult				HVA	cortex, prefrontal medial	1.2	ringer	1	amphetamine sulfate	1	s.c.	120	85
2293059	4	sprague-dawley	male	adult	no	urethane	1.25	HVA	nucleus accumbens	1.2	modified dulbecco's phosphate buffered saline	2	amphetamine sulfate	3.2	i.p.	140	40
20211643	6	wistar	male	adult	yes			HVA	nucleus accumbens shell	1.2	ringer	2	amphetamine sulfate	1	i.p.	140	65
11166330	5	wistar	male	adult				HVA	cortex, prefrontal	1.2	acsf	2.2	amphetamine sulfate	1.5	i.p.	140	135
12496938	6	sprague-dawley	male	adult				HVA	cortex, prefrontal medial	1.2	ringer	1	amphetamine sulfate	1	s.c.	150	85
2293059	4	sprague-dawley	male	adult	no	urethane	1.25	HVA	caudate putamen	1.2	modified dulbecco's phosphate buffered saline	2	amphetamine sulfate	3.2	i.p.	160	30
8829199	7	wistar	male	adult	no	a-chloralose+urethane	500+0.05	HVA	caudate putamen	1	acsf	2	amphetamine sulfate	5	i.p.	180	30
11166330	6	wistar	male	adult				HVA	cortex, ACC	1.2	acsf	2.2	amphetamine sulfate	1.5	i.p.	180	140
11166330	5	wistar	male	adult				HVA	cortex, prefrontal	1.2	acsf	2.2	amphetamine sulfate	1.5	i.p.	180	175
11166330	6	wistar	male	adult				HVA	cortex, ACC	1.2	acsf	2.2	amphetamine sulfate	1.5	i.p.	180	185
2847849	6	holtzman	female	adult	yes			HVA	nucleus accumbens	2.3	ringer	1.5	amphetamine sulfate	2	i.p.	200	50
12496938	8	sprague-dawley	male	adult				HVA	cortex, prefrontal medial	1.2	ringer	1	amphetamine sulfate	1	s.c.	210	120
12496938	6	sprague-dawley	male	adolescent				HVA	cortex, prefrontal medial	1.2	ringer	1	amphetamine sulfate	1	s.c.	210	130
12496938	6	sprague-dawley	male	adult				HVA	cortex, prefrontal medial	1.2	ringer	1	amphetamine sulfate	1	s.c.	210	180
22426202	6	wistar	male	adult	yes			NA	nucleus accumbens core	1.2	ringer	1.5	amphetamine sulfate	0.5	i.p.	30	160
22426202	6	wistar	male	adult	yes			NA	nucleus accumbens shell	1.2	ringer	1.5	amphetamine sulfate	0.5	i.p.	30	160
22426202	6	wistar	male	adult	yes			NA	nucleus accumbens shell	1.2	ringer	1.5	amphetamine sulfate	0.5	i.p.	30	175
22426202	6	wistar	male	adult	yes			NA	nucleus accumbens core	1.2	ringer	1.5	amphetamine sulfate	0.5	i.p.	30	185
22426202	6	wistar	male	adult	yes			NA	nucleus accumbens shell	1.2	ringer	1.5	amphetamine sulfate	0.5	i.p.	30	200
22426202	6	wistar	male	adult	yes			NA	nucleus accumbens core	1.2	ringer	1.5	amphetamine sulfate	0.5	i.p.	30	205
22426202	6	wistar	male	adult	yes			NA	cortex, prefrontal medial	1.2	ringer	1.5	amphetamine sulfate	0.5	i.p.	30	245
22426202	6	wistar	male	adult	yes			NA	cortex, prefrontal medial	1.2	ringer	1.5	amphetamine sulfate	0.5	i.p.	30	250
22426202	6	wistar	male	adult	yes			NA	cortex, prefrontal medial	1.2	ringer	1.5	amphetamine sulfate	0.5	i.p.	30	255
22426202	6	wistar	male	adult	yes			NA	cortex, prefrontal medial	1.2	ringer	1.5	amphetamine sulfate	0.5	i.p.	30	285
22426202	6	wistar	male	adult	yes			NA	cortex, prefrontal medial	1.2	ringer	1.5	amphetamine sulfate	0.5	i.p.	30	315
8667013	7	sprague-dawley	male	adult	yes			SER	nucleus accumbens	1.2	acsf	2	amphetamine sulfate	5	s.c.	40	90
8667013	8	sprague-dawley	male	adult	yes			SER	ventral tegmental area	1.2	acsf	2	amphetamine sulfate	5	s.c.	40	110
8667013	10	sprague-dawley	male	adult	yes			SER	nucleus accumbens	1.2	acsf	2	amphetamine sulfate	5	s.c.	60	105
8667013	8	sprague-dawley	male	adult	yes			SER	ventral tegmental area	1.2	acsf	2	amphetamine sulfate	5	s.c.	60	110
8667013	6	sprague-dawley	male	adult	yes			SER	ventral tegmental area	1.2	acsf	2	amphetamine sulfate	2.5	s.c.	60	140
8667013	8	sprague-dawley	male	adult	yes			SER	nucleus accumbens	1.2	acsf	2	amphetamine sulfate	5	s.c.	80	105
8667013	8	sprague-dawley	male	adult	yes			SER	ventral tegmental area	1.2	acsf	2	amphetamine sulfate	5	s.c.	80	115
8667013	6	sprague-dawley	male	adult	yes			SER	ventral tegmental area	1.2	acsf	2	amphetamine sulfate	5	s.c.	220	90
12747940	15	sprague-dawley	male	adult	yes			ACh	hippocampus, ventral	1.2	csf simplified	2	antalarmin	30	i.p.	30	97
1906527	4	wistar	male	adult	yes			3-methoxytyramine	caudate putamen	1.3	perfusion solution	5	apomorphine	0.05	s.c.	40	45
14564596	5	sprague-dawley	male	adult	yes			3-methoxytyramine	caudate putamen	2.4	ringer	2	apomorphine	0.05	i.p.	40	75
16113039	5	sprague-dawley	male	adult	yes			3-methoxytyramine	caudate putamen	2.3	acsf	2	apomorphine	0.1	i.p.	40	88
14564596	5	sprague-dawley	male	adult	yes			3-methoxytyramine	caudate putamen	2.4	ringer	2	apomorphine	0.05	i.p.	260	62
9721020	7	sprague-dawley	male	adolescent	yes			5-HT	caudate putamen	1.8	ringer	1.3	apomorphine	0.5	s.c.	20	180
11331405	4		male		yes			5-HT	raphe nucleus, dorsal	1.26	acsf	0.25	apomorphine	0.5	s.c.	20	210
9721020	7	sprague-dawley	male	adolescent	yes			5-HT	hippocampus	1.8	ringer	1.3	apomorphine	0.5	s.c.	20	227
12831863	9	sprague-dawley		adolescent	yes			5-HT	caudate putamen	1	acsf	1.5	apomorphine	0.5	s.c.	20	925
11331405	5		male		yes			5-HT	caudate putamen	1.26	acsf	0.25	apomorphine	0.5	s.c.	40	123
11331405	5		male		yes			5-HT	raphe nucleus, dorsal	1.26	acsf	0.25	apomorphine	1	s.c.	40	160
11331405	5		male		yes			5-HT	raphe nucleus, dorsal	1.26	acsf	0.25	apomorphine	0.5	s.c.	40	160
11331405	7		male		yes			5-HT	caudate putamen	1.26	acsf	0.25	apomorphine	0.5	s.c.	60	125
11331405	5		male		yes			5-HT	raphe nucleus, dorsal	1.26	acsf	0.25	apomorphine	3	s.c.	60	165
11331405	5		male		yes			5-HT	caudate putamen	1.26	acsf	0.25	apomorphine	1	s.c.	120	150
11331405	5		male		yes			5-HT	caudate putamen	1.26	acsf	0.25	apomorphine	3	s.c.	120	165
8112508	5	wistar	male	adult	yes			ACh	caudate putamen	2.3	ringer	2	apomorphine	0.05	s.c.	15	123
1971013	5	cd-cobs	female		yes			ACh	caudate putamen	3.4	ringer	2	apomorphine	1	i.p.	20	108
1465741	4	wistar	male	adult	yes			ACh	cortex, frontal	1.3	perfusion solution	5	apomorphine	1	s.c.	30	220
8101359	5	wistar	male	adult	yes			ACh	cortex, frontal	1.3	perfusion solution	5	apomorphine	1	s.c.	30	220
1355389	6	sprague-dawley	female	adult	yes			ACh	hippocampus	2.3	ringer	2	apomorphine	2	s.c.	30	270
8104663	9	sprague-dawley	female		yes			ACh	hippocampus	2.3	ringer	2	apomorphine	2	s.c.	30	280
1355389	6	sprague-dawley	female	adult	yes			ACh	hippocampus	2.3	ringer	2	apomorphine	2	s.c.	30	317
7964727	6	wistar	male	adult	yes			ACh	hippocampus	1.3	perfusion solution	5	apomorphine	1	s.c.	40	210
8112508	5	wistar	male	adult	yes			ACh	caudate putamen	2.3	ringer	2	apomorphine	0.5	s.c.	45	90
1355389	5	sprague-dawley	female	adult	yes			ACh	hippocampus	2.3	ringer	2	apomorphine	2	s.c.	45	200
1982560	5	wistar	male	adult	yes			ACh	caudate putamen	1.3	perfusion solution	5	apomorphine	0.3	s.c.	50	78
9851579	6	wistar	male	adult	yes			ACh	caudate putamen	3.4	ringer	2	apomorphine	1	s.c.	60	60
1982560	5	wistar	male	adult	yes			ACh	caudate putamen	1.3	perfusion solution	5	apomorphine	3	s.c.	60	75
8112508	5	wistar	male	adult	yes			ACh	caudate putamen	2.3	ringer	2	apomorphine	1	s.c.	60	80
2759175	5	cd-cobs	male		yes			ACh	caudate putamen	3.4	ringer	2	apomorphine	1	i.p.	70	110
1498671	3				yes			ACh	caudate putamen	1.2	acsf	2	apomorphine	1	s.c.	80	25
1971013	5	cd-cobs	female		yes			ACh	caudate putamen	3.4	ringer	2	apomorphine	1	i.p.	80	90
20600337	11	wistar	male	adult	yes			DA	caudate putamen	1.2	ringer	1.2	apomorphine	0.5	s.c.	15	8
8177374	3	sprague-dawley	male	adolescent	no	urethane	1.6	DA	caudate putamen	3	acsf	5	apomorphine	1	s.c.	15	45
8177374	3	sprague-dawley	male	adolescent	no	urethane	1.6	DA	caudate putamen	3	acsf	5	apomorphine	0.1	s.c.	15	58
8177374	3	sprague-dawley	male	adolescent	no	urethane	1.6	DA	caudate putamen	3	acsf	5	apomorphine	0.1	s.c.	15	60
8245975	3	sprague-dawley	male	adolescent	no	urethane	1.6	DA	caudate putamen	3	acsf	5	apomorphine	1	s.c.	30	25
8245975	3	sprague-dawley	male	adolescent	no	urethane	1.6	DA	caudate putamen	3	acsf	5	apomorphine	0.1	s.c.	30	42
8245975	3	sprague-dawley	male	adolescent	no	urethane	1.6	DA	caudate putamen	3	acsf	5	apomorphine	0.1	s.c.	30	52
8245975	3	sprague-dawley	male	adult	no	urethane	1.6	DA	caudate putamen	3	acsf	5	apomorphine	0.1	s.c.	30	55
8245975	3	sprague-dawley	male	adolescent	no	urethane	1.6	DA	caudate putamen	3	acsf	5	apomorphine	0.05	s.c.	30	60
8245975	3	sprague-dawley	male	adolescent	no	urethane	1.6	DA	caudate putamen	3	acsf	5	apomorphine	0.1	s.c.	30	60
8581482	5	sprague-dawley	male	adult	yes			DA	nucleus accumbens	1.2	dulbecco's phosphate buffered saline solution	0.8	apomorphine	0.05	s.c.	30	68
1906527	4	wistar	male	adult	yes			DA	caudate putamen	1.3	perfusion solution	5	apomorphine	0.05	s.c.	40	47
2057129	5	sprague-dawley	male	adult	yes			DA	nucleus accumbens	3.37	ringer	2	apomorphine	0.1	s.c.	40	50
1969163	7	sprague-dawley	male	adolescent	yes			DA	caudate putamen		ringer	2	apomorphine	0.05	s.c.	40	50
1700307	7	sprague-dawley	male	adolescent	yes			DA	caudate putamen	2.3	ringer	2	apomorphine	0.05	s.c.	40	60
1611497	4	sprague-dawley	male	adult	yes			DA	cortex, prefrontal medial	3.37	ringer	2	apomorphine	0.1	s.c.	40	62
16113039	5	sprague-dawley	male	adult	yes			DA	caudate putamen	2.3	acsf	2	apomorphine	0.1	i.p.	40	64
9680252	6	sprague-dawley	male	adult	no	chloral hydrate	400	DA	nucleus accumbens	1.2	acsf	1	apomorphine	0.1	s.c.	40	65
8890455	7	wistar	male	adult	yes			DA	nucleus accumbens	1.2	acsf	1.75	apomorphine	0.05	s.c.	40	65
1700307	8	sprague-dawley	male	adolescent	no	halothan		DA	caudate putamen	2.3	ringer	2	apomorphine	0.05	s.c.	40	65
14564596	5	sprague-dawley	male	adult	yes			DA	caudate putamen	2.4	ringer	2	apomorphine	0.05	i.p.	40	70
2057129	5	sprague-dawley	male	adult	yes			DA	caudate putamen	3.37	ringer	2	apomorphine	0.1	s.c.	40	70
20600337	11	wistar	male	adult	yes			DA	caudate putamen	1.2	ringer	1.2	apomorphine	0.5	s.c.	45	17
8177374	3	sprague-dawley	male	adolescent	no	urethane	1.6	DA	caudate putamen	3	acsf	5	apomorphine	1	s.c.	45	35
8245975	3	sprague-dawley	male	adolescent	no	urethane	1.6	DA	caudate putamen	3	acsf	5	apomorphine	0.1	s.c.	45	35
8245975	3	sprague-dawley	male	adolescent	no	urethane	1.6	DA	caudate putamen	3	acsf	5	apomorphine	0.05	s.c.	45	45
8177374	3	sprague-dawley	male	adolescent	no	urethane	1.6	DA	caudate putamen	3	acsf	5	apomorphine	0.1	s.c.	45	50
8177374	3	sprague-dawley	male	adolescent	no	urethane	1.6	DA	caudate putamen	3	acsf	5	apomorphine	1	s.c.	45	52
8177374	3	sprague-dawley	male	adolescent	no	urethane	1.6	DA	caudate putamen	3	acsf	5	apomorphine	0.05	s.c.	45	52
8177374	3	sprague-dawley	male	adolescent	no	urethane	1.6	DA	caudate putamen	3	acsf	5	apomorphine	0.05	s.c.	45	55
8245975	3	sprague-dawley	male	adolescent	no	urethane	1.6	DA	caudate putamen	3	acsf	5	apomorphine	0.05	s.c.	45	55
8177374	3	sprague-dawley	male	adolescent	no	urethane	1.6	DA	caudate putamen	3	acsf	5	apomorphine	0.1	s.c.	45	63
8177374	3	sprague-dawley	male	adolescent	no	urethane	1.6	DA	caudate putamen	3	acsf	5	apomorphine	0.05	s.c.	45	75
2819469	4	sprague-dawley	male	adult	no	halothan		DA	caudate putamen	2.4	ringer	2	apomorphine	0.5	s.c.	60	30
8245975	3	sprague-dawley	male	adolescent	no	urethane	1.6	DA	caudate putamen	3	acsf	5	apomorphine	1	s.c.	60	35
8245975	3	sprague-dawley	male	adolescent	no	urethane	1.6	DA	caudate putamen	3	acsf	5	apomorphine	0.05	s.c.	60	35
1383891	5	sprague-dawley	male	adolescent	yes			DA	nucleus accumbens	1.2	ringer	2.5	apomorphine	0.1	s.c.	60	54
8581482	5	sprague-dawley	male	adult	yes			DA	caudate putamen	1.2	dulbecco's phosphate buffered saline solution	0.8	apomorphine	0.05	s.c.	60	58
2280797	5	sprague-dawley	male	adult	no	halothan (1,5%)		DA	caudate putamen	2.4	ringer	2	apomorphine	0.05	s.c.	60	60
2397084	5	sprague-dawley	male	adult	no	halothan		DA	caudate putamen	2.4	ringer	2	apomorphine	0.05	s.c.	60	60
2819469	4	sprague-dawley	male	adult	no	halothan		DA	caudate putamen	2.4	ringer	2	apomorphine	0.05	s.c.	60	62
8245975	3	sprague-dawley	male	adolescent	no	urethane	1.6	DA	caudate putamen	3	acsf	5	apomorphine	1	s.c.	75	30
8245975	3	sprague-dawley	male	adult	no	urethane	1.6	DA	caudate putamen	3	acsf	5	apomorphine	1	s.c.	75	40
20600337	8	wistar	male	adult	yes			DA	caudate putamen	1.2	ringer	1.2	apomorphine	0.5	s.c.	75	43
8177374	3	sprague-dawley	male	adolescent	no	urethane	1.6	DA	caudate putamen	3	acsf	5	apomorphine	1	s.c.	75	46
20600337	8	wistar	male	adult	yes			DA	caudate putamen	1.2	ringer	1.2	apomorphine	0.5	s.c.	75	47
8245975	3	sprague-dawley	male	adult	no	urethane	1.6	DA	caudate putamen	3	acsf	5	apomorphine	0.05	s.c.	75	48
8177374	3	sprague-dawley	male	adult	no	urethane	1.6	DA	caudate putamen	3	acsf	5	apomorphine	0.1	s.c.	75	53
8177374	3	sprague-dawley	male	adult	no	urethane	1.6	DA	caudate putamen	3	acsf	5	apomorphine	0.05	s.c.	75	55
8177374	3	sprague-dawley	male	adolescent	no	urethane	1.6	DA	caudate putamen	3	acsf	5	apomorphine	0.05	s.c.	75	60
1383891	5	sprague-dawley	male	adolescent	yes			DA	caudate putamen	1.2	ringer	2.5	apomorphine	0.1	s.c.	90	60
12831863	7	sprague-dawley		adolescent	yes			DA	caudate putamen	1	acsf	1.5	apomorphine	0.5	s.c.	100	40
8177374	3	sprague-dawley	male	adult	no	urethane	1.6	DA	caudate putamen	3	acsf	5	apomorphine	1	s.c.	105	30
8245975	3	sprague-dawley	male	adolescent	no	urethane	1.6	DA	caudate putamen	3	acsf	5	apomorphine	1	s.c.	105	45
8245975	3	sprague-dawley	male	adolescent	no	urethane	1.6	dopac	caudate putamen	3	acsf	5	apomorphine	0.1	s.c.	30	70
8890455	7	wistar	male	adult	yes			dopac	nucleus accumbens	1.2	acsf	1.75	apomorphine	0.05	s.c.	40	65
1700307	8	sprague-dawley	male	adolescent	no	halothan		dopac	caudate putamen	2.3	ringer	2	apomorphine	0.05	s.c.	40	70
16113039	5	sprague-dawley	male	adult	yes			dopac	caudate putamen	2.3	acsf	2	apomorphine	0.1	i.p.	40	72
8245975	3	sprague-dawley	male	adolescent	no	urethane	1.6	dopac	caudate putamen	3	acsf	5	apomorphine	0.1	s.c.	45	67
8245975	3	sprague-dawley	male	adolescent	no	urethane	1.6	dopac	caudate putamen	3	acsf	5	apomorphine	0.05	s.c.	45	70
8245975	3	sprague-dawley	male	adolescent	no	urethane	1.6	dopac	caudate putamen	3	acsf	5	apomorphine	0.1	s.c.	45	82
8245975	3	sprague-dawley	male	adolescent	no	urethane	1.6	dopac	caudate putamen	3	acsf	5	apomorphine	1	s.c.	60	47
9680252	6	sprague-dawley	male	adult	no	chloral hydrate	400	dopac	nucleus accumbens	1.2	acsf	1	apomorphine	0.1	s.c.	60	60
8245975	3	sprague-dawley	male	adolescent	no	urethane	1.6	dopac	caudate putamen	3	acsf	5	apomorphine	1	s.c.	60	60
8245975	3	sprague-dawley	male	adolescent	no	urethane	1.6	dopac	caudate putamen	3	acsf	5	apomorphine	0.05	s.c.	60	72
1700307	7	sprague-dawley	male	adolescent	yes			dopac	caudate putamen	2.3	ringer	2	apomorphine	0.05	s.c.	60	75
1611497	4	sprague-dawley	male	adult	yes			dopac	cortex, prefrontal medial	3.37	ringer	2	apomorphine	0.1	s.c.	60	80
1906527	4	wistar	male	adult	yes			dopac	caudate putamen	1.3	perfusion solution	5	apomorphine	0.05	s.c.	60	84
8245975	3	sprague-dawley	male	adolescent	no	urethane	1.6	dopac	caudate putamen	3	acsf	5	apomorphine	1	s.c.	75	57
8245975	3	sprague-dawley	male	adolescent	no	urethane	1.6	dopac	caudate putamen	3	acsf	5	apomorphine	0.05	s.c.	75	90
2819469	4	sprague-dawley	male	adult	no	halothan		dopac	caudate putamen	2.4	ringer	2	apomorphine	0.5	s.c.	80	45
2397084	5	sprague-dawley	male	adult	no	halothan		dopac	caudate putamen	2.4	ringer	2	apomorphine	0.05	s.c.	80	78
14564596	5	sprague-dawley	male	adult	yes			dopac	caudate putamen	2.4	ringer	2	apomorphine	0.05	i.p.	80	85
2819469	4	sprague-dawley	male	adult	no	halothan		dopac	caudate putamen	2.4	ringer	2	apomorphine	0.05	s.c.	80	86
8245975	3	sprague-dawley	male	adolescent	no	urethane	1.6	dopac	caudate putamen	3	acsf	5	apomorphine	1	s.c.	90	40
8245975	3	sprague-dawley	male	adult	no	urethane	1.6	dopac	caudate putamen	3	acsf	5	apomorphine	0.1	s.c.	90	75
8245975	3	sprague-dawley	male	adolescent	no	urethane	1.6	dopac	caudate putamen	3	acsf	5	apomorphine	0.1	s.c.	90	82
8245975	3	sprague-dawley	male	adult	no	urethane	1.6	dopac	caudate putamen	3	acsf	5	apomorphine	0.05	s.c.	90	82
8245975	3	sprague-dawley	male	adolescent	no	urethane	1.6	dopac	caudate putamen	3	acsf	5	apomorphine	0.05	s.c.	90	87
8245975	3	sprague-dawley	male	adult	no	urethane	1.6	dopac	caudate putamen	3	acsf	5	apomorphine	1	s.c.	105	48
2280797	4	sprague-dawley	male	adult	no	halothan (1,5%)		dopac	caudate putamen	2.4	ringer	2	apomorphine	0.05	s.c.	120	89
9536031	6	sprague-dawley	male	adult	yes			GABA	cortex, prefrontal		acsf	2	apomorphine	0.1	s.c.	20	50
9536031	6	sprague-dawley	male	adult	yes			GABA	cortex, prefrontal		acsf	2	apomorphine	0.5	s.c.	40	240
9536031	8	sprague-dawley	male	adult	yes			GABA	cortex, prefrontal		acsf	2	apomorphine	0.5	s.c.	40	320
9536031	6	sprague-dawley	male	adult	yes			GABA	cortex, prefrontal		acsf	2	apomorphine	0.1	s.c.	60	110
9536031	7	sprague-dawley	male	adult	yes			GABA	cortex, prefrontal		acsf	2	apomorphine	0.5	s.c.	60	380
9483502	5	sprague-dawley	male	adult	yes			GABA	pallidum, ventral	2.25	acsf	1	apomorphine	2	i.p.	80	75
8096135	5	wistar	male		yes			GABA	caudate putamen	2.3	ringer	2	apomorphine	2	s.c.	90	187
1606502	8	sprague-dawley	male	adult	yes			GABA	pallidum, ventral	1.8	perfusion solution	2.41	apomorphine	0.2	s.c.	180	72
8096135	5	wistar	male		yes			GLU	caudate putamen	2.3	ringer	2	apomorphine	2	s.c.	90	140
17184754	7	wistar	male	adult	yes			GLUcose	nucleus accumbens	1.2	acsf	5	apomorphine	0.5	i.p.	26	140
9536031	5	sprague-dawley	male	adult	yes			GLY	cortex, prefrontal		acsf	2	apomorphine	0.5	s.c.	60	110
8890455	7	wistar	male	adult	yes			HVA	nucleus accumbens	1.2	acsf	1.75	apomorphine	0.05	s.c.	40	80
16113039	5	sprague-dawley	male	adult	yes			HVA	caudate putamen	2.3	acsf	2	apomorphine	0.1	i.p.	60	65
1611497	4	sprague-dawley	male	adult	yes			HVA	cortex, prefrontal medial	3.37	ringer	2	apomorphine	0.1	s.c.	60	70
1700307	7	sprague-dawley	male	adolescent	yes			HVA	caudate putamen	2.3	ringer	2	apomorphine	0.05	s.c.	60	75
1906527	4	wistar	male	adult	yes			HVA	caudate putamen	1.3	perfusion solution	5	apomorphine	0.05	s.c.	60	77
1700307	8	sprague-dawley	male	adolescent	no	halothan		HVA	caudate putamen	2.3	ringer	2	apomorphine	0.05	s.c.	80	73
2819469	4	sprague-dawley	male	adult	no	halothan		HVA	caudate putamen	2.4	ringer	2	apomorphine	0.05	s.c.	80	75
2819469	4	sprague-dawley	male	adult	no	halothan		HVA	caudate putamen	2.4	ringer	2	apomorphine	0.5	s.c.	100	55
14564596	5	sprague-dawley	male	adult	yes			HVA	caudate putamen	2.4	ringer	2	apomorphine	0.05	i.p.	100	65
2280797	4	sprague-dawley	male	adult	no	halothan (1,5%)		HVA	caudate putamen	2.4	ringer	2	apomorphine	0.05	s.c.	120	89
2397084	5	sprague-dawley	male	adult	no	halothan		HVA	caudate putamen	2.4	ringer	2	apomorphine	0.05	s.c.	140	75
17184754	7	wistar	male	adult	yes			lactate	nucleus accumbens	1.2	acsf	5	apomorphine	0.5	i.p.	10	130
2304623	6	sprague-dawley	male	adult	no	chloral hydrate	400	neurotensin	cortex, prefrontal	1.2	acsf	2.3	apomorphine	0.03	s.c.	80	200
8921295	5	sprague-dawley	male	adolescent	yes			NO2	hypothalamus, paraventricular nucleus	1.2	ringer	2	apomorphine	0.08	s.c.	20	300
8921295	5	sprague-dawley	male	adolescent	yes			NO2	hypothalamus, paraventricular nucleus	1.2	ringer	2	apomorphine	0.08	s.c.	20	354
9151298	12	sprague-dawley	male	adolescent	yes			NO2	hypothalamus, paraventricular nucleus	1.2	ringer	2	apomorphine	0.08	s.c.	40	200
9151298	9	sprague-dawley	male	adolescent	yes			NO2	hypothalamus, paraventricular nucleus	1.2	ringer	2	apomorphine	0.08	s.c.	40	330
9151298	8	sprague-dawley	male	adolescent	yes			NO2	hypothalamus, paraventricular nucleus	1.2	ringer	2	apomorphine	0.08	s.c.	40	390
9151298	8	sprague-dawley	male	adolescent	yes			NO2	hypothalamus, paraventricular nucleus	1.2	ringer	2	apomorphine	0.08	s.c.	40	400
9151298	9	sprague-dawley	male	adolescent	yes			NO2	hypothalamus, paraventricular nucleus	1.2	ringer	2	apomorphine	0.08	s.c.	40	400
9151298	12	sprague-dawley	male	adolescent	yes			NO2	hypothalamus, paraventricular nucleus	1.2	ringer	2	apomorphine	0.08	s.c.	40	473
8921295	5	sprague-dawley	male	adolescent	yes			NO3	hypothalamus, paraventricular nucleus	1.2	ringer	2	apomorphine	0.08	s.c.	20	175
8921295	5	sprague-dawley	male	adolescent	yes			NO3	hypothalamus, paraventricular nucleus	1.2	ringer	2	apomorphine	0.08	s.c.	20	206
9132988	5	sprague-dawley	male	adult	yes			somatostatin	caudate putamen	1.2	perfusion solution	2	apomorphine	0.5	s.c.	50	90
9132988	5	sprague-dawley	male	adult	yes			somatostatin	caudate putamen	1.2	perfusion solution	2	apomorphine	0.1	s.c.	50	110
9132988	4	sprague-dawley	male	adult	yes			somatostatin	caudate putamen	1.2	perfusion solution	2	apomorphine	0.05	s.c.	50	120
9132988	5	sprague-dawley	male	adult	yes			somatostatin	caudate putamen	1.2	perfusion solution	2	apomorphine	1	s.c.	50	135
14709325	10	sprague-dawley	male	adult				5-HIAA	cortex, prefrontal	2.5	acsf	1	aripiprazol	10	p.o.	45	110
14709325	10	sprague-dawley	male	adult				5-HIAA	cortex, prefrontal	2.5	acsf	1	aripiprazol	2	p.o.	45	110
14709325	10	sprague-dawley	male	adult				5-HIAA	caudate putamen	2.5	acsf	1	aripiprazol	2	p.o.	105	100
14709325	10	sprague-dawley	male	adult				5-HIAA	caudate putamen	2.5	acsf	1	aripiprazol	10	p.o.	105	105
14709325	10	sprague-dawley	male	adult				5-HIAA	cortex, prefrontal	2.5	acsf	1	aripiprazol	40	p.o.	135	80
14709325	10	sprague-dawley	male	adult				5-HIAA	caudate putamen	2.5	acsf	1	aripiprazol	40	p.o.	165	90
21052982	86		male	adult				5-HT	cortex, prefrontal	1.26	acsf	1	aripiprazol	3	p.o.	60	140
15987834	6	sprague-dawley	male	adult				5-HT	hippocampus	2.5	acsf	1.1	aripiprazol	10	s.c.	120	50
15987834	6	sprague-dawley	male	adult				5-HT	hippocampus	2.5	acsf	1.1	aripiprazol	40	s.c.	120	65
21052982	86		male	adult				5-HT	cortex, prefrontal	1.26	acsf	1	aripiprazol	1	p.o.	120	110
15987834	6	sprague-dawley	male	adult				5-HT	hippocampus	2.5	acsf	1.1	aripiprazol	2.5	s.c.	140	115
19477171	6	sprague-dawley	male	adolescent	no			DA	amygdala	2.3	ringer	2	aripiprazol	10	i.p.	20	100
15987834	6	sprague-dawley	male	adult				DA	cortex, prefrontal	2.5	acsf	1.1	aripiprazol	40	s.c.	20	140
21925189	6	sprague-dawley	male	adult				DA	cortex, prefrontal	1.2	ringer	2	aripiprazol	2	i.p.	30	87.5
14709325	9	sprague-dawley	male	adult				DA	caudate putamen	2.5	acsf	1	aripiprazol	2	p.o.	45	90
14709325	9	sprague-dawley	male	adult				DA	caudate putamen	2.5	acsf	1	aripiprazol	10	p.o.	45	100
14709325	7	sprague-dawley	male	adult				DA	cortex, prefrontal	2.5	acsf	1	aripiprazol	10	p.o.	45	110
14709325	7	sprague-dawley	male	adult				DA	cortex, prefrontal	2.5	acsf	1	aripiprazol	2	p.o.	75	70
14709325	9	sprague-dawley	male	adult				DA	caudate putamen	2.5	acsf	1	aripiprazol	40	p.o.	75	100
21925189	6	sprague-dawley	male	adult				DA	ventral tegmental area	1.2	ringer	2	aripiprazol	0.5	i.p.	75	109
21925189	6	sprague-dawley	male	adult				DA	nucleus accumbens	1.2	ringer	2	aripiprazol	0.5	i.p.	75	110
21925189	6	sprague-dawley	male	adult				DA	cortex, prefrontal	1.2	ringer	2	aripiprazol	0.5	i.p.	90	150
21925189	6	sprague-dawley	male	adult				DA	ventral tegmental area	1.2	ringer	2	aripiprazol	2	i.p.	105	682
15987834	6	sprague-dawley	male	adult				DA	cortex, prefrontal	2.5	acsf	1.1	aripiprazol	2.5	s.c.	120	70
21925189	6	sprague-dawley	male	adult				DA	ventral tegmental area	1.2	ringer	2	aripiprazol	0.5	i.p.	120	117
21925189	6	sprague-dawley	male	adult				DA	cortex, prefrontal	1.2	ringer	2	aripiprazol	10	i.p.	135	50
21925189	6	sprague-dawley	male	adult				DA	ventral tegmental area	1.2	ringer	2	aripiprazol	10	i.p.	135	55
21925189	6	sprague-dawley	male	adult				DA	ventral tegmental area	1.2	ringer	2	aripiprazol	10	i.p.	135	58
21925189	6	sprague-dawley	male	adult				DA	nucleus accumbens	1.2	ringer	2	aripiprazol	10	i.p.	135	70
21925189	6	sprague-dawley	male	adult				DA	nucleus accumbens	1.2	ringer	2	aripiprazol	2	i.p.	135	80
21925189	6	sprague-dawley	male	adult				DA	ventral tegmental area	1.2	ringer	2	aripiprazol	2	i.p.	135	92
14709325	7	sprague-dawley	male	adult				DA	cortex, prefrontal	2.5	acsf	1	aripiprazol	40	p.o.	135	110
15987834	6	sprague-dawley	male	adult				DA	cortex, prefrontal	2.5	acsf	1.1	aripiprazol	10	s.c.	140	70
14709325	10	sprague-dawley	male	adult				dopac	cortex, prefrontal	2.5	acsf	1	aripiprazol	2	p.o.	45	130
14709325	11	sprague-dawley	male	adult				dopac	caudate putamen	2.5	acsf	1	aripiprazol	2	p.o.	105	110
14709325	11	sprague-dawley	male	adult				dopac	caudate putamen	2.5	acsf	1	aripiprazol	40	p.o.	105	115
14709325	11	sprague-dawley	male	adult				dopac	caudate putamen	2.5	acsf	1	aripiprazol	10	p.o.	105	130
14709325	10	sprague-dawley	male	adult				dopac	cortex, prefrontal	2.5	acsf	1	aripiprazol	40	p.o.	135	165
14709325	10	sprague-dawley	male	adult				dopac	cortex, prefrontal	2.5	acsf	1	aripiprazol	10	p.o.	165	140
21052982	86		male	adult				GLU	cortex, prefrontal	1.26	acsf	1	aripiprazol	1	p.o.	60	120
21052982	86		male	adult				GLU	cortex, prefrontal	1.26	acsf	1	aripiprazol	3	p.o.	120	140
14709325	12	sprague-dawley	male	adult				HVA	cortex, prefrontal	2.5	acsf	1	aripiprazol	2	p.o.	45	115
14709325	11	sprague-dawley	male	adult				HVA	caudate putamen	2.5	acsf	1	aripiprazol	2	p.o.	145	145
14709325	11	sprague-dawley	male	adult				HVA	caudate putamen	2.5	acsf	1	aripiprazol	40	p.o.	165	120
14709325	11	sprague-dawley	male	adult				HVA	caudate putamen	2.5	acsf	1	aripiprazol	10	p.o.	165	165
14709325	12	sprague-dawley	male	adult				HVA	cortex, prefrontal	2.5	acsf	1	aripiprazol	10	p.o.	165	170
14709325	12	sprague-dawley	male	adult				HVA	cortex, prefrontal	2.5	acsf	1	aripiprazol	40	p.o.	165	200
21444630	8	long-evans	male	adult	yes			mhpg	cortex, prefrontal			0.3	azd2327	0.3	per os	40	88
21444630	8	long-evans	male	adult	yes			mhpg	cortex, prefrontal			0.3	azd2327	3	per os	40	95
21444630	8	long-evans	male	adult	yes			mhpg	cortex, prefrontal			0.3	azd2327	1	per os	40	97
21444630	6	sprague-dawley	male		yes			mhpg	cortex, prefrontal		acsf	1.1	azd2327	0.3	p.o.	60	110
21444630	6	sprague-dawley	male		yes			mhpg	cortex, prefrontal		acsf	1.1	azd2327	1	p.o.	60	115
21444630	6	sprague-dawley	male		yes			mhpg	cortex, prefrontal		acsf	1.1	azd2327	3	p.o.	60	115
10790860	5	wistar	male	adult				5-HT	thalamus		acsf	0.25	baclofen	15	s.c.	20	129
10790860	7	wistar	male	adult				5-HT	caudate putamen		acsf	0.25	baclofen	15	s.c.	40	123
10790860	6	wistar	male	adult				5-HT	hippocampus, ventral		acsf	0.25	baclofen	15	s.c.	40	144
10790860	6	wistar	male	adult				5-HT	raphe nucleus, median		acsf	0.25	baclofen	15	s.c.	80	163
10790860	6	wistar	male	adult				5-HT	cortex, frontal		acsf	0.25	baclofen	15	s.c.	100	156
10790860	6	wistar	male	adult				5-HT	raphe nucleus, dorsal		acsf	0.25	baclofen	15	s.c.	120	350
11711039	5	sprague-dawley	male	adolescent	yes			ACh	hippocampus	1.3	ringer	2	baclofen	20	i.p.	100	45
11711039	5	sprague-dawley	male	adolescent	yes			ACh	hippocampus	1.3	ringer	2	baclofen	10	i.p.	100	75
11711039	5	sprague-dawley	male	adolescent	yes			ACh	hippocampus	1.3	ringer	2	baclofen	2.5	i.p.	100	96
10974327	6	wistar	female	adult	yes			ASP	hippocampus, ventral	1.26	acsf	1	baclofen	2	i.p.	120	87
10974327	6	wistar	female	adult	yes			citrulline	hippocampus, ventral	1.26	acsf	1	baclofen	2	i.p.	45	125
12872287	5	sprague-dawley	male	adult	yes			DA	nucleus accumbens shell	1.5	acsf	2.5	baclofen	1.25	i.p.	60	111
12872287	5	sprague-dawley	male	adult	yes			DA	nucleus accumbens shell	1.5	acsf	2.5	baclofen	2.5	i.p.	140	91
9634572	3	sprague-dawley	male	adolescent	yes			DA	caudate putamen	1.2	acsf	1,5-2	baclofen	0.2	i.p.		92
9634572	3	sprague-dawley	male	adolescent	yes			DA	caudate putamen	1.2	acsf	1.75	baclofen	0.2	i.p.		92
10974327	6	wistar	female	adult	yes			GABA	hippocampus, ventral	1.26	acsf	1	baclofen	2	i.p.	60	85
7561864	6	wistar	male	adult				GABA	thalamus, ventral	1.26	acsf	0.5	baclofen	2	i.p.	120	63
21920385	5	wistar	male	adolescent	yes			GABA	cortex, prefrontal	2.3	ringer	1	baclofen	10	s.c.	140	50
12676144	5	sprague-dawley	male	adolescent				GLU	nucleus accumbens - R	1.2	acsf	2	baclofen	2	i.p.	20	125
10974327	6	wistar	female	adult	yes			GLU	hippocampus, ventral	1.26	acsf	1	baclofen	2	i.p.	45	129
22579658	12	sprague-dawley	male					GLU	cortex, prefrontal	1.2	phosphate buffered saline	2	baclofen	5	i.p.	180	73
10974327	6	wistar	female	adult	yes			GLY	hippocampus, ventral	1.26	acsf	1	baclofen	2	i.p.	15	123
7561864	6	wistar	male	adult				taurine	thalamus, ventral	1.26	acsf	0.5	baclofen	2	i.p.	150	80
10700023	10	wistar	male	adult	yes			5-HT	caudate putamen	1.26	acsf	0.25	baclofen r(-)	15	s.c.	20	123
10700023	10	wistar	male	adult	yes			5-HT	raphe nucleus, dorsal	1.26	acsf	0.25	baclofen r(-)	15	s.c.	20	140
10700023	10	wistar	male	adult	yes			5-HT	raphe nucleus, dorsal	1.26	acsf	0.25	baclofen r(-)	6	s.c.	20	225
10700023	10	wistar	male	adult	yes			5-HT	caudate putamen	1.26	acsf	0.25	baclofen r(-)	6	s.c.	100	137
10700023	10	wistar	male	adult	yes			5-HT	raphe nucleus, dorsal	1.26	acsf	0.25	baclofen s(+)	6	s.c.	20	125
10700023	10	wistar	male	adult	yes			5-HT	caudate putamen	1.26	acsf	0.25	baclofen s(+)	6	s.c.	100	123
10700023	10	wistar	male	adult	yes			5-HT	caudate putamen	1.26	acsf	0.25	baclofen s(+)	15	s.c.	100	131
10700023	10	wistar	male	adult	yes			5-HT	raphe nucleus, dorsal	1.26	acsf	0.25	baclofen s(+)	15	s.c.	160	480
10700023	10	wistar	male	adult	yes			5-HT	caudate putamen	1.26	acsf	0.25	baclofen s(+)	1	s.c.	220	123
10700023	10	wistar	male	adult	yes			5-HT	caudate putamen	1.26	acsf	0.25	baclofen s(+)	3	s.c.	240	85
8734491	5	sprague-dawley	male	adult	no	chloral hydrate	400	5-HT	hippocampus, ventral	2.5	acsf	1.1	betaxolol	10	s.c.	180	55
10432475	12	wistar	male	adolescent	yes			5-HT	cortex, frontal	2.3	phosphate buffered saline	1	betaxolol	10	s.c.	180	79
10432475	12	wistar	male	adolescent	yes			DA	cortex, frontal	2.3	phosphate buffered saline	1	betaxolol	10	s.c.	200	66
10432475	12	wistar	male	adolescent	yes			NA	cortex, frontal	2.3	phosphate buffered saline	1	betaxolol	10	s.c.	20	144
17325229	8	wistar	male	adolescent	yes			5-HIAA	caudate putamen	1.2	acsf	1.5	bicifadine	20	i.p.	180	72
19357320	6	wistar	male	adult	yes			5-HT	nucleus accumbens	1.2	acsf	1.5	bicifadine	10	i.p.	40	325
19357320	6	wistar	male	adult	yes			5-HT	caudate putamen	1.2	acsf	1.5	bicifadine	5	i.p.	40	375
19357320	6	wistar	male	adult	yes			5-HT	caudate putamen	1.2	acsf	1.5	bicifadine	40	i.p.	40	575
19357320	6	wistar	male	adult	yes			5-HT	nucleus accumbens	1.2	acsf	1.5	bicifadine	60	i.p.	40	580
17325229	8	wistar	male	adolescent	yes			5-HT	cortex, prefrontal	1.2	acsf	1.5	bicifadine	20	i.p.	40	1050
19357320	6	wistar	male	adult	yes			5-HT	nucleus accumbens	1.2	acsf	1.5	bicifadine	5	i.p.	60	315
17325229	8	wistar	male	adolescent	yes			5-HT	caudate putamen	1.2	acsf	1.5	bicifadine	20	i.p.	60	320
19357320	6	wistar	male	adult	yes			5-HT	caudate putamen	1.2	acsf	1.5	bicifadine	20	i.p.	60	320
19357320	6	wistar	male	adult	yes			5-HT	caudate putamen	1.2	acsf	1.5	bicifadine	10	i.p.	60	425
19357320	6	wistar	male	adult	yes			5-HT	nucleus accumbens	1.2	acsf	1.5	bicifadine	40	i.p.	60	430
19357320	6	wistar	male	adult	yes			5-HT	caudate putamen	1.2	acsf	1.5	bicifadine	60	i.p.	60	600
19357320	6	wistar	male	adult	yes			5-HT	nucleus accumbens	1.2	acsf	1.5	bicifadine	20	i.p.	80	320
19357320	6	wistar	male	adult	yes			DA	nucleus accumbens	1.2	acsf	1.5	bicifadine	5	i.p.	40	175
19357320	6	wistar	male	adult	yes			DA	caudate putamen	1.2	acsf	1.5	bicifadine	5	i.p.	40	190
19357320	6	wistar	male	adult	yes			DA	nucleus accumbens	1.2	acsf	1.5	bicifadine	10	i.p.	40	190
19357320	6	wistar	male	adult	yes			DA	caudate putamen	1.2	acsf	1.5	bicifadine	10	i.p.	40	210
19357320	6	wistar	male	adult	yes			DA	nucleus accumbens	1.2	acsf	1.5	bicifadine	20	i.p.	40	220
19357320	6	wistar	male	adult	yes			DA	caudate putamen	1.2	acsf	1.5	bicifadine	20	i.p.	40	265
17325229	8	wistar	male	adolescent	yes			DA	caudate putamen	1.2	acsf	1.5	bicifadine	20	i.p.	40	270
19357320	6	wistar	male	adult	yes			DA	nucleus accumbens	1.2	acsf	1.5	bicifadine	40	i.p.	40	310
19357320	6	wistar	male	adult	yes			DA	caudate putamen	1.2	acsf	1.5	bicifadine	40	i.p.	40	450
19357320	6	wistar	male	adult	yes			DA	nucleus accumbens	1.2	acsf	1.5	bicifadine	60	i.p.	40	540
19357320	6	wistar	male	adult	yes			DA	caudate putamen	1.2	acsf	1.5	bicifadine	60	i.p.	40	600
17325229	8	wistar	male	adolescent	yes			dopac	caudate putamen	1.2	acsf	1.5	bicifadine	20	i.p.	60	62
17325229	8	wistar	male	adolescent	yes			HVA	caudate putamen	1.2	acsf	1.5	bicifadine	20	i.p.	80	72
15589344	5	wistar	male	adolescent	yes			5-HT	caudate putamen	2.3	phosphate buffered saline	1	brl 44408	10	s.c.	20	122
20047711	10	sprague-dawley	male	adult	yes			5-HT	cortex, prefrontal medial	1.2	acsf	1	brl 44408	10	s.c.	60	140
20047711	6	sprague-dawley	male	adult	yes			ACh	cortex, prefrontal medial	1.2	acsf	0.5	brl 44408	10	s.c.	80	175
20047711	10	sprague-dawley	male	adult	yes			DA	cortex, prefrontal medial	1.2	acsf	1	brl 44408	10	s.c.	120	200
15589344	5	wistar	male	adolescent	yes			DA	caudate putamen	2.3	phosphate buffered saline	1	brl 44408	10	s.c.	180	110
8473998	3	fü-albino	male	adult	yes			5-HIAA	caudate putamen	1.59	ringer	2	brofaromine	10	i.p.	130	70
7931251	5				yes			5-HIAA	raphe nucleus	1.26	acsf	0.5	brofaromine	3	s.c.	150	88
7543977	6	wistar	male	adult	yes			5-HIAA	cortex, frontal	1.26	acsf	0.5	brofaromine	10	s.c.	180	69
7543977	6	wistar	male	adult	yes			5-HIAA	cortex, frontal	1.26	acsf	0.5	brofaromine	3	s.c.	180	81
7543977	6	wistar	male	adult	yes			5-HIAA	cortex, frontal	1.26	acsf	0.5	brofaromine	30	s.c.	240	54
7931251	5				yes			5-HT	raphe nucleus	1.26	acsf	0.5	brofaromine	3	s.c.	60	84
7931251	5				yes			5-HT	raphe nucleus	1.26	acsf	0.5	brofaromine	3	s.c.	120	110
7543977	6	wistar	male	adult	yes			5-HT	cortex, frontal	1.26	acsf	0.5	brofaromine	3	s.c.	120	135
7931251	5				yes			5-HT	raphe nucleus	1.26	acsf	0.5	brofaromine	3	s.c.	150	95
7931251	5				yes			5-HT	raphe nucleus	1.26	acsf	0.5	brofaromine	3	s.c.	210	125
7543977	6	wistar	male	adult	yes			5-HT	cortex, frontal	1.26	acsf	0.5	brofaromine	10	s.c.	210	220
7543977	6	wistar	male	adult	yes			5-HT	cortex, frontal	1.26	acsf	0.5	brofaromine	30	s.c.	240	190
8473998	5	fü-albino	male	adult	yes			DA	caudate putamen	1.59	ringer	2	brofaromine	10	i.p.	30	120
8473998	3	fü-albino	male	adult	yes			DA	caudate putamen	1.59	ringer	2	brofaromine	10	i.p.	210	320
8473998	3	fü-albino	male	adult	yes			dopac	caudate putamen	1.59	ringer	2	brofaromine	10	i.p.	70	15
8473998	3	fü-albino	male	adult	yes			HVA	caudate putamen	1.59	ringer	2	brofaromine	10	i.p.	80	24
1988653	4	long-evans	male	adult	yes			5-HT	nucleus accumbens	1.3	perfusion fluid	5	buprenorphine	0.01	i.p.	280	90
20033362	4	sprague-dawley	male	adult	yes			DA	caudate putamen	2.4	acsf	1.5	buprenorphine	10	s.c.	120	120
20033362	5	sprague-dawley	male	adult	yes			DA	caudate putamen	2.4	acsf	1.5	buprenorphine	0.01	s.c.	240	50
1988653	4	long-evans	male	adult	yes			DA	nucleus accumbens	1.3	perfusion fluid	5	buprenorphine	0.01	i.p.	300	190
1988653	4	long-evans	male	adult	yes			dopac	nucleus accumbens	1.3	perfusion fluid	5	buprenorphine	0.01	i.p.	160	118
20033362	5	sprague-dawley	male	adult	yes			dopac	caudate putamen	2.4	acsf	1.5	buprenorphine	0.01	s.c.	200	110
20033362	4	sprague-dawley	male	adult	yes			dopac	caudate putamen	2.4	acsf	1.5	buprenorphine	10	s.c.	280	140
1988653	4	long-evans	male	adult	yes			HVA	nucleus accumbens	1.3	perfusion fluid	5	buprenorphine	0.01	i.p.	160	135
1906527	4	wistar	male	adult	yes			3-methoxytyramine	caudate putamen	1.3		5	bupropion	25	i.p.	20	190
2482026	4	wistar	male	adult	yes			5-HIAA	caudate putamen	2.1	ringer	5	bupropion	10	i.p.	20	110
1381923	7	wistar	male	adolescent	yes			5-HIAA	nucleus accumbens	1.3	physiological perfusion solution	5	bupropion	25	i.p.	80	118
1381923	6	wistar	male	adolescent	yes			5-HIAA	caudate putamen	1.3	physiological perfusion solution	5	bupropion	25	i.p.	100	112
2482026	4	wistar	male	adult	yes			5-HIAA	caudate putamen	2.1	ringer	5	bupropion	1	i.p.	160	95
2482026	9	wistar	male	adult	yes			5-HIAA	caudate putamen	2.1	ringer	5	bupropion	25	i.p.	160	115
2482026	4	wistar	male	adult	yes			5-HIAA	caudate putamen	2.1	ringer	5	bupropion	100	i.p.	160	130
19357320	6	wistar	male	adult	yes			5-HT	caudate putamen	1.2	acsf	1.5	bupropion	30	i.p.	20	110
12692144	6	wistar	male	adult	yes			5-HT	hippocampus	2.2	ringer	2	bupropion	17	i.p.	20	208
11804614	4	sprague-dawley	male	adult	yes			5-HT	nucleus accumbens	1.7	acsf	1.5	bupropion	10	s.c.	30	120
15920099	6	wistar	male	adult	yes			5-HT	hypothalamus, preoptic anterior	2.3	ringer	1	bupropion	17	i.p.	40	120
19357320	6	wistar	male	adult	yes			5-HT	nucleus accumbens	1.2	acsf	1.5	bupropion	100	i.p.	40	130
19357320	6	wistar	male	adult	yes			5-HT	caudate putamen	1.2	acsf	1.5	bupropion	100	i.p.	40	160
11804614	7	sprague-dawley	male	adult	yes			5-HT	hypothalamus	1.7	acsf	1.5	bupropion	30	s.c.	60	140
19357320	6	wistar	male	adult	yes			5-HT	caudate putamen	1.2	acsf	1.5	bupropion	10	i.p.	80	110
19357320	6	wistar	male	adult	yes			5-HT	nucleus accumbens	1.2	acsf	1.5	bupropion	30	i.p.	80	125
11804614	6	sprague-dawley	male	adult	yes			5-HT	cortex, prefrontal	1.7	acsf	1.5	bupropion	10	s.c.	90	130
11804614	6	sprague-dawley	male	adult	yes			5-HT	hypothalamus	1.7	acsf	1.5	bupropion	100	s.c.	120	110
11804614	6	sprague-dawley	male	adult	yes			5-HT	hypothalamus	1.7	acsf	1.5	bupropion	30	s.c.	120	120
11804614	7	sprague-dawley	male	adult	yes			5-HT	hypothalamus	1.7	acsf	1.5	bupropion	100	s.c.	120	160
19357320	6	wistar	male	adult	yes			5-HT	nucleus accumbens	1.2	acsf	1.5	bupropion	10	i.p.	180	35
19357320	6	wistar	male	adult	yes			5-HT	caudate putamen	1.2	acsf	1.5	bupropion	10	i.p.	180	45
19357320	6	wistar	male	adult	yes			5-HT	caudate putamen	1.2	acsf	1.5	bupropion	30	i.p.	180	55
22512539	9	sprague-dawley	male	adult	no	chloral hydrate		5-HT	cortex, frontal	1.3	acsf	2	bupropion	10	i.p.	180	122
19357320	6	wistar	male	adult	yes			DA	caudate putamen	1.2	acsf	1.5	bupropion	10	i.p.	20	150
2482026	4	wistar	male	adult	yes			DA	caudate putamen	2.1	ringer	5	bupropion	10	i.p.	20	170
19357320	6	wistar	male	adult	yes			DA	nucleus accumbens	1.2	acsf	1.5	bupropion	10	i.p.	20	195
2482026	4	wistar	male	adult	yes			DA	caudate putamen	2.1	ringer	5	bupropion	25	i.p.	20	200
1906527	4	wistar	male	adult	yes			DA	caudate putamen	1.3		5	bupropion	25	i.p.	20	234
2482026	5	wistar	male	adult	yes			DA	caudate putamen	2.1	ringer	5	bupropion	25	i.p.	20	240
2482026	9	wistar	male	adult	yes			DA	caudate putamen	2.1	ringer	5	bupropion	25	i.p.	20	260
19357320	6	wistar	male	adult	yes			DA	caudate putamen	1.2	acsf	1.5	bupropion	30	i.p.	20	270
2482026	4	wistar	male	adult	yes			DA	nucleus accumbens	2.1	ringer	5	bupropion	25	i.p.	20	285
2482026	4	wistar	male	adult	yes			DA	caudate putamen	2.1	ringer	5	bupropion	25	i.p.	20	290
2482026	3	wistar	male	adult	yes			DA	caudate putamen	2.1	ringer	5	bupropion	25	i.p.	20	300
1381923	7	wistar	male	adolescent	yes			DA	nucleus accumbens	1.3	physiological perfusion solution	5	bupropion	25	i.p.	20	316
1381923	6	wistar	male	adolescent	yes			DA	caudate putamen	1.3	physiological perfusion solution	5	bupropion	25	i.p.	20	355
2482026	4	wistar	male	adult	yes			DA	caudate putamen	2.1	ringer	5	bupropion	100	i.p.	20	550
20526847	8	wistar	male	adolescent	yes			DA	nucleus accumbens	2.3	acsf	2	bupropion	10	i.p.	30	145
17293887	6	sprague-dawley	male	adolescent	no	chloral hydrate	400	DA	caudate putamen	1.2	ringer	1	bupropion	25	s.c.	40	145
17293887	6	sprague-dawley	male	adolescent	no	chloral hydrate	400	DA	caudate putamen	1.2	ringer	1	bupropion	100	s.c.	40	170
17293887	6	sprague-dawley	male	adolescent	no	chloral hydrate	400	DA	caudate putamen	1.2	ringer	1	bupropion	50	s.c.	40	170
22512539	9	sprague-dawley	male	adult	no	chloral hydrate		DA	cortex, frontal	1.3	acsf	2	bupropion	10	i.p.	40	195
17678630	8	sprague-dawley	male	adult	yes			DA	nucleus accumbens	1.26	acsf	1.2	bupropion	30	i.p.	40	213
15920099	6	wistar	male	adult	yes			DA	hypothalamus, preoptic anterior	2.3	ringer	1	bupropion	17	i.p.	40	235
12692144	6	wistar	male	adult	yes			DA	hippocampus	2.2	ringer	2	bupropion	17	i.p.	40	350
19357320	6	wistar	male	adult	yes			DA	nucleus accumbens	1.2	acsf	1.5	bupropion	30	i.p.	40	370
19357320	6	wistar	male	adult	yes			DA	caudate putamen	1.2	acsf	1.5	bupropion	100	i.p.	40	670
19357320	6	wistar	male	adult	yes			DA	nucleus accumbens	1.2	acsf	1.5	bupropion	100	i.p.	40	850
11804614	7	sprague-dawley	male	adult	yes			DA	hypothalamus	1.7	acsf	1.5	bupropion	10	s.c.	60	190
11804614	4	sprague-dawley	male	adult	yes			DA	nucleus accumbens	1.7	acsf	1.5	bupropion	10	s.c.	60	224
11804614	7	sprague-dawley	male	adult	yes			DA	hypothalamus	1.7	acsf	1.5	bupropion	30	s.c.	60	241
11804614	6	sprague-dawley	male	adult	yes			DA	hypothalamus	1.7	acsf	1.5	bupropion	30	s.c.	60	403
11804614	7	sprague-dawley	male	adult	yes			DA	hypothalamus	1.7	acsf	1.5	bupropion	100	s.c.	60	494
20307582	6	wistar	male	adult	yes			DA	caudate putamen - R	1.26	physiological perfusion solution	2	bupropion	40	i.p.	60	600
11804614	6	sprague-dawley	male	adult	yes			DA	cortex, prefrontal	1.7	acsf	1.5	bupropion	10	s.c.	90	260
11804614	6	sprague-dawley	male	adult	yes			DA	hypothalamus	1.7	acsf	1.5	bupropion	100	s.c.	90	1107
2482026	4	wistar	male	adult	yes			dopac	caudate putamen	2.1	ringer	5	bupropion	10	i.p.	80	75
2482026	4	wistar	male	adult	yes			dopac	caudate putamen	2.1	ringer	5	bupropion	1	i.p.	80	88
2482026	4	wistar	male	adult	yes			dopac	caudate putamen	2.1	ringer	5	bupropion	100	i.p.	100	80
1381923	6	wistar	male	adolescent	yes			dopac	caudate putamen	1.3	physiological perfusion solution	5	bupropion	25	i.p.	120	77
2482026	9	wistar	male	adult	yes			dopac	caudate putamen	2.1	ringer	5	bupropion	25	i.p.	120	80
1381923	7	wistar	male	adolescent	yes			dopac	nucleus accumbens	1.3	physiological perfusion solution	5	bupropion	25	i.p.	120	84
1906527	4	wistar	male	adult	yes			dopac	caudate putamen	1.3		5	bupropion	25	i.p.	180	72
20307582	6	wistar	male	adult	yes			GABA	caudate putamen - R	1.26	physiological perfusion solution	2	bupropion	40	i.p.	60	125
20307582	6	wistar	male	adult	yes			GLU	caudate putamen - R	1.26	physiological perfusion solution	2	bupropion	40	i.p.	40	159
1381923	6	wistar	male	adolescent	yes			HVA	caudate putamen	1.3	physiological perfusion solution	5	bupropion	25	i.p.	30	106
1906527	4	wistar	male	adult	yes			HVA	caudate putamen	1.3		5	bupropion	25	i.p.	40	105
2482026	9	wistar	male	adult	yes			HVA	caudate putamen	2.1	ringer	5	bupropion	25	i.p.	60	115
2482026	4	wistar	male	adult	yes			HVA	caudate putamen	2.1	ringer	5	bupropion	100	i.p.	60	135
2482026	4	wistar	male	adult	yes			HVA	caudate putamen	2.1	ringer	5	bupropion	10	i.p.	120	85
2482026	4	wistar	male	adult	yes			HVA	caudate putamen	2.1	ringer	5	bupropion	1	i.p.	140	92
1906527	4	wistar	male	adult	yes			HVA	caudate putamen	1.3		5	bupropion	25	i.p.	180	90
18443382	8	wistar	male	adult	yes			5-HIAA	hippocampus, dorsal - L	1.2	acsf	2	buspirone	1.5	i.p.	40	74
7530571	6	wistar	male	adult	yes			5-HIAA	cortex, frontal	1.2	acsf	0.25	buspirone	5	i.p.	90	90.7
7530571	6	wistar	male	adult	yes			5-HIAA	cortex, frontal	1.2	acsf	0.25	buspirone	0.03	i.p.	90	106.5
7901030	6	sprague-dawley	male	adult	no	chloral hydrate	400	5-HIAA	hippocampus, ventral	2.5	acsf	1.2	buspirone	0.5	s.c.	100	71
7901030	6	sprague-dawley	male	adult	no	chloral hydrate	400	5-HIAA	hippocampus, ventral	2.5	acsf	1.2	buspirone	0.5	s.c.	120	63
1384906	8	lister hooded	male	adult	yes			5-HIAA	cortex, frontal - R	0.5	acsf	2	buspirone	4	i.p.	140	62
9026372	6	sprague-dawley	male	adult	yes			5-HIAA	hippocampus	2.2	acsf	1	buspirone	5	i.p.		80
9026372		sprague-dawley	male	adult	yes			5-HIAA	hippocampus	2.2	acsf	1	buspirone	5	i.p.		80
19941697	5	wistar	male	adolescent	yes			5-HT	periaqueductal gray, dorsal	1.2	ringer	1.5	buspirone	0.3	i.p.	30	80
19941697	5	wistar	male	adolescent	yes			5-HT	periaqueductal gray, dorsal	1.2	ringer	1.5	buspirone	0.3	i.p.	30	127
7901030	6	sprague-dawley	male	adult	no	chloral hydrate	400	5-HT	hippocampus, ventral	2.5	acsf	1.2	buspirone	0.5	s.c.	40	30
7901030	6	sprague-dawley	male	adult	no	chloral hydrate	400	5-HT	hippocampus, ventral	2.5	acsf	1.2	buspirone	0.5	s.c.	40	31
16921393	7	sprague-dawley	male	adolescent	yes			5-HT	hippocampus, ventral		acsf	1.1	buspirone	10	i.p.	40	58
16921393	7	sprague-dawley	male	adolescent	yes			5-HT	hippocampus, ventral		acsf	1.1	buspirone	2.5	i.p.	40	80
10501449	10	wistar	male	adolescent	yes			5-HT	cortex, frontal	2.3	phosphate buffered saline	1	buspirone	0.01	s.c.	40	116
7530571	6	wistar	male	adult	yes			5-HT	cortex, frontal	1.2	acsf	0.25	buspirone	5	i.p.	60	27
7862908	4	sprague-dawley	male	adult	yes			5-HT	cortex, prefrontal	2.2	ringer	1	buspirone	1	s.c.	60	43
7904048	6	sprague-dawley	male	adult	no	chloral hydrate		5-HT	hippocampus, ventral		acsf	1	buspirone	5	s.c.	60	49
9026372	6	sprague-dawley	male	adult	yes			5-HT	hippocampus	2.2	acsf	1	buspirone	5	i.p.	75	35
9026372	6	sprague-dawley	male	adult	yes			5-HT	raphe nucleus, dorsal	2.2	acsf	1	buspirone	2.5	i.p.	75	41
9026372	4	sprague-dawley	male	adult	yes			5-HT	raphe nucleus, dorsal	2.2	acsf	1	buspirone	2.5	i.p.	75	43
9026372	4	sprague-dawley	male	adult	yes			5-HT	hippocampus	2.2	acsf	1	buspirone	5	i.p.	75	50
9026372	6	sprague-dawley	male	adult	yes			5-HT	hippocampus	2.2	acsf	1	buspirone	2.5	i.p.	75	50
12482441	6	sprague-dawley	male		yes			5-HT	hippocampus, ventral	2.2	acsf	1	buspirone	2.5	i.p.	75	50
12482441		sprague-dawley	male		yes			5-HT	hippocampus, ventral	2.2	acsf	1	buspirone	2.5	i.p.	75	50
7904048	6	sprague-dawley	male	adult	no	chloral hydrate		5-HT	hippocampus, ventral		acsf	1	buspirone	0.5	s.c.	80	47
16921393	7	sprague-dawley	male	adolescent	yes			5-HT	hippocampus, ventral		acsf	1.1	buspirone	40	i.p.	80	60
7904048	6	sprague-dawley	male	adult	no	chloral hydrate		5-HT	hippocampus, ventral		acsf	1	buspirone	0.01	s.c.	80	78
7530571	6	wistar	male	adult	yes			5-HT	cortex, frontal	1.2	acsf	0.25	buspirone	5	i.p.	90	24
7530571	6	wistar	male	adult	yes			5-HT	cortex, frontal	1.2	acsf	0.25	buspirone	0.03	i.p.	90	77
14726995	7	lister hooded	male	adult	yes			5-HT	cortex, prefrontal medial	1.5	krebs- ringer's solution	1.5	buspirone	1	s.c.	90	200
7904048	6	sprague-dawley	male	adult	no	chloral hydrate		5-HT	hippocampus, ventral		acsf	1	buspirone	0.5	s.c.	100	36
9048781	7	wistar	male	adolescent	yes			5-HT	cortex, frontal	2.3	ringer	1	buspirone	2.5	s.c.	100	47
9048781	10	wistar	male	adolescent	yes			5-HT	cortex, frontal	2.3	ringer	1	buspirone	2.5	s.c.	100	52
10501449	10	wistar	male	adolescent	yes			5-HT	cortex, frontal	2.3	phosphate buffered saline	1	buspirone	2.5	s.c.	100	56
7904048	6	sprague-dawley	male	adult	no	chloral hydrate		5-HT	hippocampus, ventral		acsf	1	buspirone	10	s.c.	120	22
2466516	4	sprague-dawley	male	adult	no	chloral hydrate	360	5-HT	hippocampus, ventral	2.5	acsf	1	buspirone	5	s.c.	120	32
7904048	6	sprague-dawley	male	adult	no	chloral hydrate		5-HT	hippocampus, ventral		acsf	1	buspirone	5	s.c.	120	32
11041316	5	wistar	male	adolescent	yes			5-HT	hippocampus, dorsal		ringer	1	buspirone	0.63	s.c.	120	47
7904048	6	sprague-dawley	male	adult	no	chloral hydrate		5-HT	hippocampus, ventral		acsf	1	buspirone	0.1	s.c.	120	56
9026372	6	sprague-dawley	male	adult	yes			5-HT	raphe nucleus, dorsal	2.2	acsf	1	buspirone	5	i.p.	150	32
7530571	6	wistar	male	adult	yes			5-HT	cortex, frontal	1.2	acsf	0.25	buspirone	0.03	i.p.	150	65
23049514	7	sprague-dawley	male	adult	no	chloral hydrate	400	5-HT	cortex, frontal	1.3	acsf	2	buspirone	2.5	i.p.	160	20
1384906	8	lister hooded	male	adult	yes			5-HT	cortex, frontal - R	0.5	acsf	2	buspirone	4	i.p.	160	55
10501449	10	wistar	male	adolescent	yes			5-HT	cortex, frontal	2.3	phosphate buffered saline	1	buspirone	0.63	s.c.	160	62
9026372	6	sprague-dawley	male	adult	yes			5-HT	hippocampus	2.2	acsf	1	buspirone	1	i.p.	175	200
14726995	7	lister hooded	male	adult	yes			5-HT	nucleus accumbens	1.5	krebs- ringer's solution	1.5	buspirone	1	s.c.	180	46
10501449	10	wistar	male	adolescent	yes			5-HT	cortex, frontal	2.3	phosphate buffered saline	1	buspirone	0.16	s.c.	180	62
14726995	7	lister hooded	male	adult	yes			5-HT	cortex, prefrontal medial	1.5	krebs- ringer's solution	1.5	buspirone	1	s.c.	195	50
14726995.0	7	lister hooded	male	adult	yes			5-HT	cortex, prefrontal medial	1.5	krebs- ringer's solution	1.5	buspirone	1	s.c.	195	50
14726995	7	lister hooded	male	adult	yes			5-HT	nucleus accumbens	1.5	krebs- ringer's solution	1.5	buspirone	1	s.c.	195	57
14726995	7	lister hooded	male	adult	yes			5-HT	hippocampus, ventral	1.5	krebs- ringer's solution	1.5	buspirone	1	s.c.	210	41
14726995.0	7	lister hooded	male	adult	yes			5-HT	hippocampus, ventral	1.5	krebs- ringer's solution	1.5	buspirone	1	s.c.	210	41
14726995	7	lister hooded	male	adult	yes			5-HT	hippocampus, ventral	1.5	krebs- ringer's solution	1.5	buspirone	1	s.c.	210	54
8223894	6	sprague-dawley	male	adult	yes			5-HT	hippocampus, ventral	1.2	acsf	1	buspirone	5	s.c.	220	38
9026372	6	sprague-dawley	male	adult	yes			5-HT	raphe nucleus, dorsal	2.2	acsf	1	buspirone	1	i.p.	250	188
7904048	6	sprague-dawley	male	adult	no	chloral hydrate		5-HT	hippocampus, ventral		acsf	1	buspirone	0.5	s.c.		80
7904048	6	sprague-dawley	male	adult	no	chloral hydrate		5-HT	hippocampus, ventral		acsf	1	buspirone	5	s.c.		96
10501449	10	wistar	male	adolescent	yes			DA	cortex, frontal	2.3	phosphate buffered saline	1	buspirone	0.01	s.c.	20	116
10696105	7	wistar	male	adult	yes			DA	nucleus accumbens		ringer	2	buspirone	10	s.c.	20	160
14726995	7	lister hooded	male	adult	yes			DA	nucleus accumbens	1.5	krebs- ringer's solution	1.5	buspirone	1	s.c.	30	185
10501449	10	wistar	male	adolescent	yes			DA	cortex, frontal	2.3	phosphate buffered saline	1	buspirone	0.16	s.c.	40	142
9048781	7	wistar	male	adolescent	yes			DA	cortex, frontal	2.3	ringer	1	buspirone	2.5	s.c.	40	195
17971064	8	wistar	male	adolescent	yes			DA	nucleus accumbens shell	1	acsf	2	buspirone	5	i.p.	40	200
7862908	4	sprague-dawley	male	adult	yes			DA	cortex, prefrontal	2.2	ringer	1	buspirone	1	s.c.	40	264
10501449	10	wistar	male	adolescent	yes			DA	cortex, frontal	2.3	phosphate buffered saline	1	buspirone	0.63	s.c.	60	174
7862908	4	sprague-dawley	male	adult	yes			DA	nucleus accumbens	2.2	ringer	1	buspirone	1	s.c.	60	185
10501449	10	wistar	male	adolescent	yes			DA	cortex, frontal	2.3	phosphate buffered saline	1	buspirone	2.5	s.c.	60	195
9048781	10	wistar	male	adolescent	yes			DA	cortex, frontal	2.3	ringer	1	buspirone	2.5	s.c.	60	196
14726995	7	lister hooded	male	adult	yes			DA	hippocampus, ventral	1.5	krebs- ringer's solution	1.5	buspirone	1	s.c.	75	47
14726995.0	7	lister hooded	male	adult	yes			DA	hippocampus, ventral	1.5	krebs- ringer's solution	1.5	buspirone	1	s.c.	75	47
8813534	7	wistar	male	adolescent	yes			DA	cortex, prefrontal	2.4	ringer	2	buspirone	2.5		75	158
8813534	7	wistar	male	adolescent	yes			DA	cortex, prefrontal	2.4	ringer	2	buspirone	5		75	232
23049514	7	sprague-dawley	male	adult	no	chloral hydrate	400	DA	cortex, frontal	1.3	acsf	2	buspirone	2.5	i.p.	80	160
14726995	7	lister hooded	male	adult	yes			DA	cortex, prefrontal medial	1.5	krebs- ringer's solution	1.5	buspirone	1	s.c.	90	176
14726995.0	7	lister hooded	male	adult	yes			DA	cortex, prefrontal medial	1.5	krebs- ringer's solution	1.5	buspirone	1	s.c.	90	176
8923664	9	wistar	male	adolescent	yes			DA	cortex, prefrontal	2.4	ringer	0.8	buspirone	2.5	i.p.	100	142
10696105	5	wistar	male	adult	yes			DA	cortex, prefrontal		ringer	2	buspirone	3	s.c.	100	163
3413206	4	cd-cobs	male	adult	yes			DA	caudate putamen		krebs- ringer's solution	2	buspirone	10	i.p.	120	93
10696105	7	wistar	male	adult	yes			DA	caudate putamen		ringer	2	buspirone	10	s.c.	140	112
14726995	7	lister hooded	male	adult	yes			DA	cortex, prefrontal medial	1.5	krebs- ringer's solution	1.5	buspirone	1	s.c.	150	170
10696105	5	wistar	male	adult	yes			DA	cortex, prefrontal		ringer	2	buspirone	10	s.c.	160	294
14726995	7	lister hooded	male	adult	yes			DA	nucleus accumbens	1.5	krebs- ringer's solution	1.5	buspirone	1	s.c.	165	70
14726995	7	lister hooded	male	adult	yes			DA	hippocampus, ventral	1.5	krebs- ringer's solution	1.5	buspirone	1	s.c.	195	52
17971064	8	wistar	male	adolescent	yes			DA	caudate putamen	1	acsf	2	buspirone	5	i.p.	220	55
17971064	8	wistar	male	adolescent	yes			dopac	nucleus accumbens shell	1	acsf	2	buspirone	5	i.p.	60	175
18443382	8	wistar	male	adult	yes			dopac	hippocampus, dorsal - L	1.2	acsf	2	buspirone	1.5	i.p.	80	227
7530571	6	wistar	male	adult	yes			dopac	cortex, frontal	1.2	acsf	0.25	buspirone	0.03	i.p.	90	104.6
7530571	6	wistar	male	adult	yes			dopac	cortex, frontal	1.2	acsf	0.25	buspirone	5	i.p.	90	324
17971064	8	wistar	male	adolescent	yes			dopac	caudate putamen	1	acsf	2	buspirone	5	i.p.	100	158
3413206	4	cd-cobs	male	adult	yes			dopac	caudate putamen		krebs- ringer's solution	2	buspirone	10	i.p.	140	221
18443382	8	wistar	male	adult	yes			GABA	hippocampus, dorsal - L	1.2	acsf	2	buspirone	1.5	i.p.	140	123
18443382	8	wistar	male	adult	yes			GLU	hippocampus, dorsal - L	1.2	acsf	2	buspirone	1.5	i.p.	140	68
17971064	8	wistar	male	adolescent	yes			HVA	nucleus accumbens shell	1	acsf	2	buspirone	5	i.p.	60	175
18443382	8	wistar	male	adult	yes			HVA	hippocampus, dorsal - L	1.2	acsf	2	buspirone	1.5	i.p.	60	260
9026372	6	sprague-dawley	male	adult	yes			HVA	hippocampus	2.2	acsf	1	buspirone	1	i.p.	75	173
9026372	6	sprague-dawley	male	adult	yes			HVA	raphe nucleus, dorsal	2.2	acsf	1	buspirone	1	i.p.	75	230
9026372	6	sprague-dawley	male	adult	yes			HVA	raphe nucleus, dorsal	2.2	acsf	1	buspirone	2.5	i.p.	75	240
7530571	6	wistar	male	adult	yes			HVA	cortex, frontal	1.2	acsf	0.25	buspirone	0.03	i.p.	90	122.6
7530571	6	wistar	male	adult	yes			HVA	cortex, frontal	1.2	acsf	0.25	buspirone	5	i.p.	90	388.3
17971064	8	wistar	male	adolescent	yes			HVA	caudate putamen	1	acsf	2	buspirone	5	i.p.	100	156
9026372	6	sprague-dawley	male	adult	yes			HVA	raphe nucleus, dorsal	2.2	acsf	1	buspirone	5	i.p.	100	250
9026372	6	sprague-dawley	male	adult	yes			HVA	hippocampus	2.2	acsf	1	buspirone	2.5	i.p.	125	267
9026372	6	sprague-dawley	male	adult	yes			HVA	hippocampus	2.2	acsf	1	buspirone	5	i.p.	175	223
3413206	4	cd-cobs	male	adult	yes			HVA	caudate putamen		krebs- ringer's solution	2	buspirone	10	i.p.	180	257
7582494	5	wistar	male		yes			mhpg	hypothalamus	1.26	acsf	2	buspirone	3	s.c.	40	150
10501449	10	wistar	male	adolescent	yes			NA	cortex, frontal	2.3	phosphate buffered saline	1	buspirone	0.01	s.c.	20	161
10501449	10	wistar	male	adolescent	yes			NA	cortex, frontal	2.3	phosphate buffered saline	1	buspirone	0.16	s.c.	20	242
7984279	8	sprague-dawley	male	adult	yes			NA	hippocampus, ventral - R	1.2	acsf	1.2	buspirone	5	s.c.	40	170
10501449	10	wistar	male	adolescent	yes			NA	cortex, frontal	2.3	phosphate buffered saline	1	buspirone	0.63	s.c.	40	208
8880943	6	sprague-dawley	male	adult	yes			NA	cortex, frontal	1.2	ringer	1	buspirone	3	i.p.	40	245
8880943	5	sprague-dawley	male	adult	yes			NA	cortex, frontal	1.2	ringer	1	buspirone	3	i.p.	40	250
7582494	5	wistar	male		yes			NA	hypothalamus	1.26	acsf	2	buspirone	3	s.c.	40	250
7984279	7	sprague-dawley	male	adult	no	chloral hydrate	400	NA	hippocampus, ventral - R	1.2	acsf	1.2	buspirone	10	s.c.	80	158
10501449	10	wistar	male	adolescent	yes			NA	cortex, frontal	2.3	phosphate buffered saline	1	buspirone	2.5	s.c.	80	238
9048781	10	wistar	male	adolescent	yes			NA	cortex, frontal	2.3	ringer	1	buspirone	2.5	s.c.	80	268
7984279	7	sprague-dawley	male	adult	no	chloral hydrate	400	NA	hippocampus, ventral - R	1.2	acsf	1.2	buspirone	1	s.c.	100	118
7984279	7	sprague-dawley	male	adult	no	chloral hydrate	400	NA	hippocampus, ventral - R	1.2	acsf	1.2	buspirone	5	s.c.	100	134
9048781	7	wistar	male	adolescent	yes			NA	cortex, frontal	2.3	ringer	1	buspirone	2.5	s.c.	100	335
23049514	7	sprague-dawley	male	adult	no	chloral hydrate	400	NA	cortex, frontal	1.3	acsf	2	buspirone	2.5	i.p.	180	140
1982656	5	sprague-dawley	male	adolescent				DA	caudate putamen	1.2	ringer	2.5	cab hydrochloride	22	i.p.	60	205
1982656	5	sprague-dawley	male	adolescent				DA	caudate putamen	1.2	ringer	2.5	cab hydrochloride	11	i.p.	180	140
1982656	5	sprague-dawley	male	adolescent				dopac	caudate putamen	1.2	ringer	2.5	cab hydrochloride	11	i.p.	120	45
1982656	5	sprague-dawley	male	adolescent				dopac	caudate putamen	1.2	ringer	2.5	cab hydrochloride	22	i.p.	180	40
1982656	5	sprague-dawley	male	adolescent				HVA	caudate putamen	1.2	ringer	2.5	cab hydrochloride	11	i.p.	120	60
1982656	5	sprague-dawley	male	adolescent				HVA	caudate putamen	1.2	ringer	2.5	cab hydrochloride	22	i.p.	180	40
2293059	4	sprague-dawley	male	adult	no	urethane	1.25	DA	nucleus accumbens	1.2	modified dulbecco's phosphate buffered saline	2	cathinone hydrochloride	0.8	i.p.	40	260
2293059	4	sprague-dawley	male	adult	no	urethane	1.25	DA	caudate putamen	1.2	modified dulbecco's phosphate buffered saline	2	cathinone hydrochloride	0.8	i.p.	40	350
2293059	4	sprague-dawley	male	adult	no	urethane	1.25	DA	nucleus accumbens	1.2	modified dulbecco's phosphate buffered saline	2	cathinone hydrochloride	1.6	i.p.	40	425
2293059	4	sprague-dawley	male	adult	no	urethane	1.25	DA	nucleus accumbens	1.2	modified dulbecco's phosphate buffered saline	2	cathinone hydrochloride	3.2	i.p.	40	570
2293059	4	sprague-dawley	male	adult	no	urethane	1.25	DA	caudate putamen	1.2	modified dulbecco's phosphate buffered saline	2	cathinone hydrochloride	1.6	i.p.	40	820
2293059	4	sprague-dawley	male	adult	no	urethane	1.25	DA	caudate putamen	1.2	modified dulbecco's phosphate buffered saline	2	cathinone hydrochloride	3.2	i.p.	40	1220
2293059	4	sprague-dawley	male	adult	no	urethane	1.25	dopac	nucleus accumbens	1.2	modified dulbecco's phosphate buffered saline	2	cathinone hydrochloride	3.2	i.p.	60	25
2293059	4	sprague-dawley	male	adult	no	urethane	1.25	dopac	caudate putamen	1.2	modified dulbecco's phosphate buffered saline	2	cathinone hydrochloride	1.6	i.p.	60	35
2293059	4	sprague-dawley	male	adult	no	urethane	1.25	dopac	caudate putamen	1.2	modified dulbecco's phosphate buffered saline	2	cathinone hydrochloride	0.8	i.p.	60	45
2293059	4	sprague-dawley	male	adult	no	urethane	1.25	dopac	nucleus accumbens	1.2	modified dulbecco's phosphate buffered saline	2	cathinone hydrochloride	0.8	i.p.	60	50
2293059	4	sprague-dawley	male	adult	no	urethane	1.25	dopac	nucleus accumbens	1.2	modified dulbecco's phosphate buffered saline	2	cathinone hydrochloride	1.6	i.p.	60	50
2293059	4	sprague-dawley	male	adult	no	urethane	1.25	dopac	caudate putamen	1.2	modified dulbecco's phosphate buffered saline	2	cathinone hydrochloride	3.2	i.p.	80	25
2293059	4	sprague-dawley	male	adult	no	urethane	1.25	HVA	caudate putamen	1.2	modified dulbecco's phosphate buffered saline	2	cathinone hydrochloride	1.6	i.p.	100	55
2293059	4	sprague-dawley	male	adult	no	urethane	1.25	HVA	nucleus accumbens	1.2	modified dulbecco's phosphate buffered saline	2	cathinone hydrochloride	1.6	i.p.	100	55
2293059	4	sprague-dawley	male	adult	no	urethane	1.25	HVA	caudate putamen	1.2	modified dulbecco's phosphate buffered saline	2	cathinone hydrochloride	0.8	i.p.	100	60
2293059	4	sprague-dawley	male	adult	no	urethane	1.25	HVA	nucleus accumbens	1.2	modified dulbecco's phosphate buffered saline	2	cathinone hydrochloride	0.8	i.p.	100	60
2293059	4	sprague-dawley	male	adult	no	urethane	1.25	HVA	nucleus accumbens	1.2	modified dulbecco's phosphate buffered saline	2	cathinone hydrochloride	3.2	i.p.	120	35
2293059	4	sprague-dawley	male	adult	no	urethane	1.25	HVA	caudate putamen	1.2	modified dulbecco's phosphate buffered saline	2	cathinone hydrochloride	3.2	i.p.	120	40
12620284	4	wistar	male	adolescent	yes			NA	hypothalamus, anterior - R	1.9	ringer	2	chlomethiazole	100	i.p.	15	133
12620284	5	wistar	male	adolescent	yes			NA	hypothalamus, anterior - R	1.9	ringer	2	chlomethiazole	50	i.p.	15	142
7886623	11	sprague-dawley	male	adult	yes			5-HT	nucleus accumbens	1.5	acsf	1	chloral hydrate	400	i.p.	30	145
7886623	5	sprague-dawley	male	adult	yes			5-HT	nucleus accumbens	1.5	acsf	1	chloral hydrate	400	i.p.	30	165
2046472	4	wistar	male	adult	yes			ACh	caudate putamen	1.3	perfusion solution	5	chloral hydrate	400	i.p.	20	40
2157598	7	sprague-dawley	male	adult	yes			ACh	caudate putamen	2.4	ringer	2	chloral hydrate	400	i.p.	40	24
2157598	7	sprague-dawley	male	adult	yes			ACh	caudate putamen	2.4	ringer	2	chloral hydrate	400	i.p.	40	25
2157598	7	sprague-dawley	male	adult	yes			choline	caudate putamen	2.4	ringer	2	chloral hydrate	400	i.p.	20	72
2157598	7	sprague-dawley	male	adult	yes			choline	caudate putamen	2.4	ringer	2	chloral hydrate	400	i.p.	60	81
2046472	4	wistar	male	adult	yes			choline	caudate putamen	1.3	perfusion solution	5	chloral hydrate	400	i.p.	60	150
7886626	6							DA	caudate putamen	1.2	phoshate buffer	2	chloral hydrate	400	i.p.	100	14
1477724	6	sprague-dawley	male	adult	yes			DA	caudate putamen	2.28	acsf	1	chloral hydrate	400	i.p.		40
1477724	6	sprague-dawley	male	adult				DA	caudate putamen	2.28	acsf	1	chloral hydrate	400	i.p.		40
2713698	8	fischer-344	male	adult	yes			DA	caudate putamen - R		ringer	2	chloral hydrate	300	i.p.		52
2713698	8	fischer-344	male	adult				DA	caudate putamen - R		ringer	2	chloral hydrate	300	i.p.		52
15219685	6	sprague-dawley	male	adolescent	yes			DA	caudate putamen	1.2	acsf	2	chloral hydrate	400	i.p.		135
15219685	6	sprague-dawley	male	adolescent				DA	caudate putamen	1.2	acsf	2	chloral hydrate	400	i.p.		135
15219685	6	sprague-dawley	male	adolescent	yes			GLU	caudate putamen	1.2	acsf	2	chloral hydrate	400	i.p.		30
15219685	6	sprague-dawley	male	adolescent				GLU	caudate putamen	1.2	acsf	2	chloral hydrate	400	i.p.		30
1431898	4	sprague-dawley	male	adolescent	yes			GLUcose	caudate putamen - R	1.2	acsf	2	chloral hydrate	500	i.p.	30	244
2713698	8	fischer-344	male	adult	yes			HVA	caudate putamen - R		ringer	2	chloral hydrate	300	i.p.		94
2713698	8	fischer-344	male	adult				HVA	caudate putamen - R		ringer	2	chloral hydrate	300	i.p.		94
9578135	8	wistar	male	adult	yes			NA	hypothalamus, paraventricular nucleus	2.3	ringer's solution modified	1	chloralose	50	i.v.	120	56
12711371	5	sprague-dawley	male	adolescent	yes			5-HT	hippocampus, dorsal	1.26	acsf	1	chlordiazepoxide	5.6	i.p.	80	66
12711371	5	sprague-dawley	male	adolescent	yes			5-HT	hippocampus, dorsal	1.26	acsf	1	chlordiazepoxide	5.6	i.p.	80	80
8298971	6	fischer-344/bnnnia hybrid	male	adult	yes			ACh	cortex, frontoparietal - R	1.1	acsf	2	chlordiazepoxide	5	i.p.	40	37.5
8298971		fischer-344/bnnnia hybrid	male	adult	yes			ACh	cortex, frontoparietal - R	1.1	acsf	2	chlordiazepoxide	5	i.p.	40	37.5
1334777	8	fischer-344	male	adult	yes			ACh	cortex, frontoparietal - L	1.1	acsf	2	chlordiazepoxide	3	i.p.	60	82.5
1334777	8	fischer-344	male	adult	yes			ACh	cortex, frontoparietal - L	1.1	acsf	2	chlordiazepoxide	10	i.p.	90	97
1334777	8	fischer-344	male	adult	yes			ACh	cortex, frontoparietal - L	1.1	acsf	2	chlordiazepoxide	5	i.p.	120	76
1334777	8	fischer-344	male	adult	yes			ACh	cortex, frontoparietal - L	1.1	acsf	2	chlordiazepoxide	5	i.p.	120	87
1334777	8	fischer-344	male	adult	yes			ACh	cortex, frontoparietal - L	1.1	acsf	2	chlordiazepoxide	3	i.p.	120	91
1334777	8	fischer-344	male	adult	yes			ACh	cortex, frontoparietal - L	1.1	acsf	2	chlordiazepoxide	10	i.p.	120	124
18280616	7	sprague-dawley	male	adult	yes			NA	cortex, prefrontal	1.2	acsf	0.45	chlordiazepoxide	5	i.p.	20	105
18280616	7	sprague-dawley	male	adult	yes			NA	hypothalamus, medial	1.2	acsf	0.45	chlordiazepoxide	5	i.p.	60	92
9130301	9	sprague-dawley	male	adult	yes			5-HIAA	caudate putamen - R	1.2	ringer	1	chlormethiazole	50	i.p.	60	53
9130301	9	sprague-dawley	male	adult	yes			5-HT	caudate putamen - R	1.2	ringer	1	chlormethiazole	50	i.p.	60	80
8467354	4	lister hooded	male	adult	yes			DA	caudate putamen		acsf	1	chlormethiazole	50	i.p.	15	79
9130301	9	sprague-dawley	male	adult	yes			DA	caudate putamen - R	1.2	ringer	1	chlormethiazole	50	i.p.	60	100
9130301	9	sprague-dawley	male	adult	yes			dopac	caudate putamen - R	1.2	ringer	1	chlormethiazole	50	i.p.	60	72
8467354	4	lister hooded	male	adult	yes			HVA	caudate putamen		acsf	1	chlormethiazole	50	i.p.	15	82
9130301	9	sprague-dawley	male	adult	yes			HVA	caudate putamen - R	1.2	ringer	1	chlormethiazole	50	i.p.	60	68
12105089	6	sprague-dawley	male	adult				5-HT	nucleus accumbens	1.4	acsf	0.5	chlorphentermine	0.55	i.v.	40	400
12105089	6	sprague-dawley	male	adult				DA	nucleus accumbens	1.4	acsf	0.5	chlorphentermine	0.55	i.v.	40	145
10458725	5	sprague-dawley	male	adult				5-HT	nucleus accumbens	2	acsf	0.5	chlorphentermine hydrochloride	0.55	i.v.	40	390
10767057	6	sprague-dawley	male	adult	yes			5-HT	nucleus accumbens	1.8	ringer	0.5	chlorphentermine hydrochloride	1	i.p.	60	330
10458725	5	sprague-dawley	male	adult				DA	nucleus accumbens	2	acsf	0.5	chlorphentermine hydrochloride	0.55	i.v.	60	130
10767057	6	sprague-dawley	male	adult	yes			DA	nucleus accumbens	1.8	ringer	0.5	chlorphentermine hydrochloride	1	i.p.	60	185
19374163	8	wistar	male	adolescent	no	thiopental sodium	0.045	5-HT	caudate putamen	1.3	acsf	2	chlorpromazine	20	i.p.	90	110
19374163	8	wistar	male	adolescent	no	thiopental sodium	0.045	DA	caudate putamen	1.3	acsf	2	chlorpromazine	20	i.p.	210	20
1504778	6	wistar	male	adult				dopac	caudate putamen		acsf	1	chlorpromazine	5	i.p.	60	180
1504778	6	wistar	male	adult				HVA	caudate putamen		acsf	1	chlorpromazine	5	i.p.	90	250
20036647	8	wistar	female	adult				NA	hypothalamus, periventricular nucleus		acsf	1.5	cholecystokinin (cck)	0.05	i.a.	20	190
20088909	3	sprague-dawley	female	adult	no	urethane	1.25	NA	hypothalamus, supraoptic nucleus	1.2	mod. acsf	1.5	cholecystokinin (cck)	0.02	i.v.	10	43
20088909	3	sprague-dawley	female	adult	no	urethane	1.25	NA	hypothalamus, supraoptic nucleus	1.2	mod. acsf	1.5	cholecystokinin (cck)	0.02	i.v.	10	55
20088909	6	sprague-dawley	female	adult	no	urethane	1.25	NA	hypothalamus, supraoptic nucleus	1.2	mod. acsf	1.5	cholecystokinin (cck)	0.02	i.v.	10	56
20088909	6	sprague-dawley	female	adult	no	urethane	1.25	NA	hypothalamus, supraoptic nucleus	1.2	mod. acsf	1.5	cholecystokinin (cck)	0.02	i.v.	10	68
20088909	6	sprague-dawley	female	adult	no	urethane	1.25	NA	hypothalamus, supraoptic nucleus	1.2	mod. acsf	1.5	cholecystokinin (cck)	0.02	i.v.	10	185
20088909	3	sprague-dawley	female	adult	no	urethane	1.25	NA	hypothalamus, supraoptic nucleus	1.2	mod. acsf	1.5	cholecystokinin (cck)	0.02	i.v.	10	239
20088909	3	sprague-dawley	female	adult	no	urethane	1.25	NA	hypothalamus, supraoptic nucleus	1.2	mod. acsf	1.5	cholecystokinin (cck)	0.02	i.v.	10	267
20088909	6	sprague-dawley	female	adult	no	urethane	1.25	NA	hypothalamus, supraoptic nucleus	1.2	mod. acsf	1.5	cholecystokinin (cck)	0.02	i.v.	10	282
17719143	7	sprague-dawley	male	adult	yes			3-methoxytyramine	caudate putamen	2.3	ringer	2	citalopram	10	i.p.	20	105
17719143	7	sprague-dawley	male	adult	yes			3-methoxytyramine	caudate putamen	2.3	ringer	2	citalopram	10	i.p.	140	90
10963742	6	sprague-dawley	male	adult	no			5-HIAA	caudate putamen	1.2	acsf	2	citalopram	5	i.p.	90	75
8738296	6	wistar	male	adult	yes			5-HIAA	cortex, frontal	1.3	physiological perfusion solution	2.5	citalopram	2	s.c.	210	79
7501296	5			adolescent	yes			5-HIAA	caudate putamen	1.3	phosphate buffered saline	2	citalopram	11	i.p.	290	32
17383162	12	sprague-dawley	male	adult	yes			5-HT	hippocampus, ventral	2.3	ringer	1	citalopram	5	i.p.	20	280
12842122	5	sprague-dawley	male	adult	yes			5-HT	cortex, frontal	1.2	ringer	1	citalopram	8	s.c.	20	295
15148253	10	cd-cobs	male	adult	yes			5-HT	cortex, prefrontal	1.26	acsf	1	citalopram	5	s.c.	20	327
21420449	5	wistar	male	adult	no	isoflurane		5-HT	cortex, prefrontal medial	1.2	ringer	1.5	citalopram	3	s.c.	20	420
23376565	4	shr/ncrlcrlj	male	adolescent	yes			5-HT	cortex, prefrontal - R	2.2	ringer	1	citalopram	30	i.p.	20	425
9225272	8	sprague-dawley	male	adult	yes			5-HT	cortex, frontal	1.8	acsf	1	citalopram	5	s.c.	30	133
9225272	5	sprague-dawley	male	adult	yes			5-HT	hippocampus, dorsal	1.8	acsf	1	citalopram	5	s.c.	30	277
9438681	7	sprague-dawley	male	adult	yes			5-HT	nucleus accumbens	2.3	ringer	2	citalopram	15	i.p.	30	280
9225272	9	sprague-dawley	male	adult	yes			5-HT	hippocampus, dorsal	1.8	acsf	1	citalopram	5	s.c.	30	300
9225272	6	sprague-dawley	male	adult	yes			5-HT	hippocampus, dorsal	1.8	acsf	1	citalopram	5	s.c.	30	311
10899300	8	sprague-dawley	male	adult	yes			5-HT	hippocampus, ventral	1.2	acsf	1.5	citalopram	4.05	s.c.	30	350
9438681	7	sprague-dawley	male	adult	yes			5-HT	ventral tegmental area	2.3	ringer	2	citalopram	15	i.p.	30	360
12644903	7	sprague-dawley	male	adult	yes			5-HT	diencephalon	1.8	ringer	1.05	citalopram	20	s.c.	30	440
11919662	6	sprague-dawley	male	adult	yes			5-HT	cortex, prefrontal	1.7	acsf	2	citalopram	10	s.c.	30	688
23562616	15	sprague-dawley	male	adult	yes			5-HT	locus coeruleus - R	1.2	acsf	1	citalopram	3	i.p.	35	169
9225271	5	sprague-dawley	male	adult	yes			5-HT	cortex, frontal	1.26	acsf	2	citalopram	10	i.p.	35	200
23562616	15	sprague-dawley	male	adult	yes			5-HT	locus coeruleus - R	1.2	acsf	1	citalopram	5	i.p.	35	328
23562616	13	sprague-dawley	male	adult	yes			5-HT	locus coeruleus - R	1.2	acsf	1	citalopram	5	i.p.	35	340
23562616	15	sprague-dawley	male	adult	yes			5-HT	cortex, prefrontal	1.2	acsf	1	citalopram	5	i.p.	35	362
23562616	13	sprague-dawley	male	adult	yes			5-HT	cortex, prefrontal	1.2	acsf	1	citalopram	5	i.p.	35	380
23562616	13	sprague-dawley	male	adult	yes			5-HT	locus coeruleus - R	1.2	acsf	1	citalopram	5	i.p.	35	395
10461894	6	sprague-dawley	male	adult	yes			5-HT	cortex, prefrontal	1.26	acsf	2	citalopram	25	i.p.	40	136
8574685	7	sprague-dawley	male	adult	yes			5-HT	hippocampus, dorsal	1.26	acsf	2	citalopram	1	i.p.	40	138
8982649	6	sprague-dawley	male	adult	no	chloral hydrate	400	5-HT	hippocampus, ventral		acsf	1.2	citalopram	5	s.c.	40	201
8813565	5	sprague-dawley	male	adult	no	chloral hydrate	400	5-HT	hippocampus, ventral		acsf	1.2	citalopram	5	s.c.	40	215
8574685	4	sprague-dawley	male	adult	yes			5-HT	hippocampus, dorsal	1.26	acsf	2	citalopram	10	i.p.	40	226
8982649	6	sprague-dawley	male	adult	no	chloral hydrate	400	5-HT	hippocampus, ventral		acsf	1.2	citalopram	5	s.c.	40	231
8574685	4	sprague-dawley	male	adult	yes			5-HT	hippocampus, dorsal	1.26	acsf	2	citalopram	10	i.p.	40	240
9225270	5	sprague-dawley	male	adult	no	chloral hydrate	380	5-HT	hippocampus, ventral		acsf		citalopram	5	s.c.	40	252
18950377	6	sprague-dawley	male	adolescent	yes			5-HT	cortex, prefrontal medial	1.3	acsf	1	citalopram	30	s.c.	40	254
17383162	12	sprague-dawley	male	adult	no	isoflurane		5-HT	nucleus accumbens	2.3	ringer	1	citalopram	5	i.p.	40	260
9225270	5	sprague-dawley	male	adult	no	chloral hydrate	380	5-HT	hippocampus, ventral		acsf		citalopram	5	s.c.	40	261
24419272	6	wistar	male	adult	yes			5-HT	cortex, frontal	0.9	phosphate buffered saline	1.2	citalopram	3	i.p.	40	266
8971795	5	wistar	male		yes			5-HT	cortex, frontal	1.26	acsf	0.25	citalopram	1	i.p.	40	290
17383162	12	sprague-dawley	male	adult	yes			5-HT	cortex, prefrontal	2.3	ringer	1	citalopram	5	i.p.	40	299
24419272	5	wistar	male	adult	yes			5-HT	cortex, frontal	0.9	phosphate buffered saline	1.2	citalopram	20	i.p.	40	323
12842122	6	sprague-dawley	male	adult	yes			5-HT	cortex, frontal	1.2	ringer	1	citalopram	2	s.c.	40	350
9225271	5	sprague-dawley	male	adult	yes			5-HT	hippocampus, dorsal	1.26	acsf	2	citalopram	10	i.p.	40	350
24419272	10	wistar	male	adult	yes			5-HT	cortex, frontal	0.9	phosphate buffered saline	1.2	citalopram	10	i.p.	40	372
12842122	6	sprague-dawley	male	adult	yes			5-HT	cortex, frontal	1.2	ringer	1	citalopram	4	s.c.	40	380
10781669	5	wistar	male	adult	yes			5-HT	cortex, frontal	1.2	ringer	2	citalopram	30	i.p.	40	400
9225271	5	sprague-dawley	male	adult	yes			5-HT	hippocampus, dorsal	1.26	acsf	2	citalopram	10	i.p.	40	415
17383162	12	sprague-dawley	male	adult	no	isoflurane		5-HT	hippocampus, ventral	2.3	ringer	1	citalopram	5	i.p.	40	435
10781669	5	wistar	male	adult	yes			5-HT	cortex, frontal	1.2	ringer	2	citalopram	10	i.p.	40	480
9443656	5	sprague-dawley	female	adult	yes			5-HT	amygdala	2.5	acsf	1.3	citalopram	10	s.c.	40	485
16434063	9	sprague-dawley	male	adult	yes			5-HT	hippocampus, ventral	1.5	acsf	1	citalopram	2	s.c.	40	625
16434063	9	sprague-dawley	male	adult	yes			5-HT	hippocampus, ventral	1.5	acsf	1	citalopram	4	s.c.	40	630
16434063	9	sprague-dawley	male	adult	yes			5-HT	hippocampus, ventral	1.5	acsf	1	citalopram	4	s.c.	40	960
20043931	18	wistar	male	adult	yes			5-HT	cortex, prefrontal	1.2	ringer	1.5	citalopram	3	s.c.	45	310
15138437	7	wistar	male	adult	yes			5-HT	hippocampus, ventral	1.2	acsf	1.5	citalopram	3	s.c.	45	490
17203017	9	wistar	male	adult	yes			5-HT	hippocampus	1.2	acsf	1.5	citalopram	3	s.c.	45	500
21195741	10	wistar	male	adult	yes			5-HT	hippocampus, ventral	1.2	acsf	1.5	citalopram	3	s.c.	45	590
20043931	18	wistar	male	adult	yes			5-HT	hippocampus, ventral	1.2	ringer	1.5	citalopram	3	s.c.	45	595
10844100	5	wistar	male	adult	yes			5-HT	hippocampus, ventral	1.2	acsf	1.5	citalopram	0.03	s.c.	60	115
9225271	5	sprague-dawley	male	adult	yes			5-HT	cortex, frontal	1.26	acsf	2	citalopram	1	i.p.	60	143
10415377	5	sprague-dawley	male	adult	no	chloral hydrate	400	5-HT	cortex, frontal				citalopram	5	s.c.	60	153
8574685	5	sprague-dawley	male	adult	yes			5-HT	hippocampus, dorsal	1.26	acsf	2	citalopram	1	i.p.	60	173
10415377	5	sprague-dawley	male	adult	no	chloral hydrate	400	5-HT	hippocampus, dorsal				citalopram	5	s.c.	60	182
8419553	6	sprague-dawley	male	adult	no	chloral hydrate	400	5-HT	hippocampus, ventral		acsf	1.2	citalopram	5	s.c.	60	191
8419553	6	sprague-dawley	male	adult	no	chloral hydrate	400	5-HT	hippocampus, ventral		acsf	1.2	citalopram	5	s.c.	60	203
8813565	5	sprague-dawley	male	adult	no	chloral hydrate	400	5-HT	hippocampus, ventral		acsf	1.2	citalopram	5	s.c.	60	203
8982649	6	sprague-dawley	male	adult	no	chloral hydrate	400	5-HT	hippocampus, ventral		acsf	1.2	citalopram	5	s.c.	60	204
9225270	5	sprague-dawley	male	adult	no	chloral hydrate	380	5-HT	hippocampus, ventral		acsf		citalopram	0.5	s.c.	60	204
8419553	6	sprague-dawley	male	adult	no	chloral hydrate	400	5-HT	hippocampus, ventral		acsf	1.2	citalopram	5	s.c.	60	218
8419553	6	sprague-dawley	male	adult	no	chloral hydrate	400	5-HT	hippocampus, ventral		acsf	1.2	citalopram	5	s.c.	60	219
12633897	5	sprague-dawley	male	adult	yes			5-HT	hippocampus, ventral		acsf	1	citalopram	10	i.p.	60	220
8813565	5	sprague-dawley	male	adult	no	chloral hydrate	400	5-HT	hippocampus, ventral		acsf	1.2	citalopram	5	s.c.	60	220
10844100	4	wistar	male	adult	yes			5-HT	hippocampus, ventral	1.2	acsf	1.5	citalopram	0.1	s.c.	60	220
12633897	5	sprague-dawley	male	adult	yes			5-HT	hippocampus, ventral		acsf	1	citalopram	10	i.p.	60	225
8526996	7	fischer-344	male	adolescent	yes			5-HT	cortex, prefrontal medial	2.3	ringer	1	citalopram	30	p.o.	60	230
16521036	7	sprague-dawley	male	adult	yes			5-HT	cortex, prefrontal medial	1.2	phosphate buffered saline	1.5	citalopram	10	s.c.	60	235
9225271	5	sprague-dawley	male	adult	yes			5-HT	hippocampus, dorsal	1.26	acsf	2	citalopram	1	i.p.	60	236
15148253	5	cd-cobs	male	adult	yes			5-HT	cortex, prefrontal	1.26	acsf	1	citalopram	5	s.c.	60	237
8982649	5	sprague-dawley	male	adult	no	chloral hydrate	400	5-HT	hippocampus, ventral		acsf	1.2	citalopram	5	s.c.	60	237
11208912	8	sprague-dawley	male	adolescent	yes			5-HT	cortex, prefrontal medial	1.3	acsf	1	citalopram	3	s.c.	60	245
8982649	5	sprague-dawley	male	adult	no	chloral hydrate	400	5-HT	hippocampus, ventral		acsf	1.2	citalopram	5	s.c.	60	249
9225270	5	sprague-dawley	male	adult	no	chloral hydrate	380	5-HT	hippocampus, ventral		acsf		citalopram	5	s.c.	60	252
9225270	5	sprague-dawley	male	adult	no	chloral hydrate	380	5-HT	hippocampus, ventral		acsf		citalopram	5	s.c.	60	261
8419553	6	sprague-dawley	male	adult	no	chloral hydrate	400	5-HT	hippocampus, ventral		acsf	1.2	citalopram	5	s.c.	60	263
8982649	5	sprague-dawley	male	adult	no	chloral hydrate	400	5-HT	hippocampus, ventral		acsf	1.2	citalopram	5	s.c.	60	291
8982649	5	sprague-dawley	male	adult	no	chloral hydrate	400	5-HT	hippocampus, ventral		acsf	1.2	citalopram	5	s.c.	60	301
12644903	8	sprague-dawley	male	adult	yes			5-HT	diencephalon	1.8	ringer	1.05	citalopram	10	s.c.	60	310
9225271	5	sprague-dawley	male	adult	yes			5-HT	hippocampus, dorsal	1.26	acsf	2	citalopram	10	i.p.	60	435
17383162	12	sprague-dawley	male	adult	no	isoflurane		5-HT	cortex, prefrontal	2.3	ringer	1	citalopram	5	i.p.	60	463
17984160	6	sprague-dawley	male	adult	no	isoflurane		5-HT	cortex, prefrontal	2.3	ringer	1	citalopram	5	i.p.	60	480
12552361	5	sprague-dawley	male	adult	yes			5-HT	hippocampus, ventral	1.2	acsf	1.5	citalopram	5	s.c.	60	493
10844134	5	wistar	male	adult	yes			5-HT	hippocampus, ventral	1.2	ringer	1.5	citalopram	3.24	s.c.	60	500
19166502	6	wistar	male	adult	yes			5-HT	hippocampus, ventral	1.2	ringer	1.5	citalopram	3	s.c.	60	510
20043931	18	wistar	male	adult	yes			5-HT	raphe nucleus	1.2	ringer	1.5	citalopram	3	s.c.	60	520
20946930	6	wistar	male	adolescent	yes			5-HT	hippocampus, ventral	1.2	ringer	1.5	citalopram	3	s.c.	60	540
16434063	9	sprague-dawley	male	adult	yes			5-HT	hippocampus, ventral	1.5	acsf	1	citalopram	4	s.c.	60	680
23562616	15	sprague-dawley	male	adult	yes			5-HT	cortex, prefrontal	1.2	acsf	1	citalopram	3	i.p.	70	199
23562616	13	sprague-dawley	male	adult	yes			5-HT	cortex, prefrontal	1.2	acsf	1	citalopram	5	i.p.	70	300
23562616	15	sprague-dawley	male	adult	yes			5-HT	cortex, prefrontal	1.2	acsf	1	citalopram	10	i.p.	70	927
23562616	15	sprague-dawley	male	adult	yes			5-HT	locus coeruleus - R	1.2	acsf	1	citalopram	10	i.p.	70	945
11334237	6	wistar	male	adult	yes			5-HT	cortex, prefrontal	1.2	acsf	2	citalopram	20	i.p.	75	140
15138437	4	wistar	male	adult	yes			5-HT	hippocampus, ventral	1.2	acsf	1.5	citalopram	3	s.c.	75	460
9225271	6	sprague-dawley	male	adult	yes			5-HT	hippocampus, dorsal	1.26	acsf	2	citalopram	10	i.p.	75	480
17203017	9	wistar	male	adult	yes			5-HT	hippocampus	1.2	acsf	1.5	citalopram	3	s.c.	75	490
9225270	5	sprague-dawley	male	adult	no	chloral hydrate	380	5-HT	hippocampus, ventral		acsf		citalopram	0.5	s.c.	80	205
12633897	5	sprague-dawley	male	adult	yes			5-HT	hippocampus, ventral		acsf	1	citalopram	10	i.p.	80	230
9225270	5	sprague-dawley	male	adult	no	chloral hydrate	380	5-HT	hippocampus, ventral		acsf		citalopram	5	s.c.	80	233
11208912	8	sprague-dawley	male	adolescent	yes			5-HT	cortex, prefrontal medial	1.3	acsf	1	citalopram	30	s.c.	80	350
11334237	6	wistar	male	adult	yes			5-HT	cortex, prefrontal	1.2	acsf	2	citalopram	10	i.p.	90	130
9225272	8	sprague-dawley	male	adult	yes			5-HT	cortex, frontal	1.8	acsf	1	citalopram	5	s.c.	90	290
8887989	5		male	adult	yes			5-HT	caudate putamen	1.26	acsf	0.5	citalopram	1	i.p.	100	285
10844100	5	wistar	male	adult	yes			5-HT	hippocampus, ventral	1.2	acsf	1.5	citalopram	0.3	s.c.	105	290
23562616	13	sprague-dawley	male	adult	yes			5-HT	cortex, prefrontal	1.2	acsf	1	citalopram	5	i.p.	105	295
10844100	6	wistar	male	adult	yes			5-HT	hippocampus, ventral	1.2	acsf	1.5	citalopram	3.24	s.c.	105	330
10844100	5	wistar	male	adult	yes			5-HT	hippocampus, ventral	1.2	acsf	1.5	citalopram	1	s.c.	105	360
23562616	13	sprague-dawley	male	adult	yes			5-HT	locus coeruleus - R	1.2	acsf	1	citalopram	5	i.p.	105	370
15589344	5	wistar	male	adolescent	yes			5-HT	caudate putamen	2.3	phosphate buffered saline	1	citalopram	2.5	s.c.	120	225
9225271	8	sprague-dawley	male	adult	yes			5-HT	caudate putamen	1.26	acsf	2	citalopram	10	i.p.	120	240
8738296	6	wistar	male	adult	yes			5-HT	cortex, frontal	1.3	physiological perfusion solution	2.5	citalopram	2	s.c.	120	250
9225271	5	sprague-dawley	male	adult	yes			5-HT	cortex, frontal	1.26	acsf	2	citalopram	10	i.p.	120	255
12644903	7	sprague-dawley	male	adult	yes			5-HT	diencephalon	1.8	ringer	1.05	citalopram	10	s.c.	120	410
11208912	8	sprague-dawley	male	adolescent	yes			5-HT	cortex, prefrontal medial	1.3	acsf	1	citalopram	3	s.c.	140	255
11259482	7	wistar	male	adult	yes			5-HT	amygdala, central	1.2	ringer	1.5	citalopram	3.2439	s.c.	150	215
9225272	6	sprague-dawley	male	adult	yes			5-HT	cortex, frontal	1.8	acsf	1	citalopram	5	s.c.	150	236
15138437	10	wistar	male	adult	yes			5-HT	cortex, prefrontal	1.2	acsf	1.5	citalopram	3	s.c.	150	280
19376075	7	wistar	male	adult	yes			5-HT	cortex, prefrontal	1.2	acsf	1.5	citalopram	3	s.c.	150	290
9225271	9	sprague-dawley	male	adult	yes			5-HT	caudate putamen	1.26	acsf	2	citalopram	10	i.p.	160	399
18950377	6	sprague-dawley	male	adolescent	yes			5-HT	cortex, prefrontal medial	1.3	acsf	1	citalopram	3	s.c.	220	133
11208912	8	sprague-dawley	male	adolescent	yes			5-HT	cortex, prefrontal medial	1.3	acsf	1	citalopram	30	s.c.	240	320
10461894	6	sprague-dawley	male	adult	yes			DA	nucleus accumbens	1.26	acsf	2	citalopram	25	i.p.	20	105
15589344	5	wistar	male	adolescent	yes			DA	caudate putamen	2.3	phosphate buffered saline	1	citalopram	2.5	s.c.	20	110
22121030	6	wistar	male	adult	yes			DA	nucleus accumbens	1.3	physiological perfusion solution	2.5	citalopram	10	s.c.	20	125
10461894	9	sprague-dawley	male	adult	yes			DA	cortex, prefrontal	1.26	acsf	2	citalopram	10	i.p.	20	134
17383162	12	sprague-dawley	male	adult	no	isoflurane		DA	hippocampus, ventral	2.3	ringer	1	citalopram	5	i.p.	20	140
10461894	6	sprague-dawley	male	adult	yes			DA	cortex, prefrontal	1.26	acsf	2	citalopram	25	i.p.	20	216
16521036	7	sprague-dawley	male	adult	yes			DA	cortex, prefrontal medial	1.2	phosphate buffered saline	1.5	citalopram	10	s.c.	30	110
11919662	6	sprague-dawley	male	adult	yes			DA	cortex, prefrontal	1.7	acsf	2	citalopram	10	s.c.	30	123
9438681	7	sprague-dawley	male	adult	yes			DA	ventral tegmental area	2.3	ringer	2	citalopram	15	i.p.	30	130
10461894	5	sprague-dawley	male	adult	yes			DA	nucleus accumbens	1.26	acsf	2	citalopram	10	i.p.	40	82
23376565	4	shr/ncrlcrlj	male	adolescent	yes			DA	cortex, prefrontal - R	2.2	ringer	1	citalopram	30	i.p.	40	125
10461894	7	sprague-dawley	male	adult	yes			DA	cortex, prefrontal	1.26	acsf	2	citalopram	25	i.p.	40	181
10727716	6	sprague-dawley	male	adult	yes			DA	caudate putamen	1.2	acsf	2	citalopram	1	s.c.	45	103
10963742	7	sprague-dawley	male	adult	no			DA	caudate putamen	1.2	acsf	2	citalopram	5	i.p.	45	107
22121030	6	wistar	male	adult	yes			DA	cortex, prefrontal medial	1.3	physiological perfusion solution	2.5	citalopram	10	s.c.	50	150
17383162	12	sprague-dawley	male	adult	no	isoflurane		DA	nucleus accumbens	2.3	ringer	1	citalopram	5	i.p.	60	105
17383162	12	sprague-dawley	male	adult	no	isoflurane		DA	cortex, prefrontal	2.3	ringer	1	citalopram	5	i.p.	60	130
9438681	7	sprague-dawley	male	adult	yes			DA	nucleus accumbens	2.3	ringer	2	citalopram	15	i.p.	60	130
10727716	6	sprague-dawley	male	adult	yes			DA	caudate putamen	1.2	acsf	2	citalopram	1	s.c.	225	95
7823183	4	sprague-dawley	male	adult	yes			DA	caudate putamen	1.1	acsf	2	citalopram	20	i.p.	240	35
17719143	7	sprague-dawley	male	adult	yes			dopac	caudate putamen	2.3	ringer	2	citalopram	10	i.p.	20	102
17719143	7	sprague-dawley	male	adult	yes			dopac	caudate putamen	2.3	ringer	2	citalopram	10	i.p.	100	96
17203017	6	wistar	male	adult	yes			GABA	hippocampus	1.2	acsf	1.5	citalopram	3	s.c.	15	113
17203017	6	wistar	male	adult	yes			GABA	hippocampus	1.2	acsf	1.5	citalopram	3	s.c.	135	92
17719143	7	sprague-dawley	male	adult	yes			HVA	caudate putamen	2.3	ringer	2	citalopram	10	i.p.	120	94
7501296	5			adolescent	yes			HVA	caudate putamen	1.3	phosphate buffered saline	2	citalopram	11	i.p.	290	38
12842122	4	sprague-dawley	male	adult	yes			5-HT	cortex, frontal	1.2	ringer	1	citalopram-r	15.6	s.c.	60	130
22121030	6	wistar	male	adult	yes			DA	nucleus accumbens	1.3	physiological perfusion solution	2.5	citalopram-r	5	s.c.	40	110
22121030	6	wistar	male	adult	yes			DA	cortex, prefrontal medial	1.3	physiological perfusion solution	2.5	citalopram-r	5	s.c.	45	140
1714040	4	wistar	male	adult	yes			5-HIAA	cortex, frontal	1.26	acsf	0.25	clomipramine	10	i.p.	180	142
1714040	5	wistar	male	adult	yes			5-HIAA	raphe nucleus	1.26	acsf	0.25	clomipramine	20	i.p.	280	64
1714040	4	wistar	male	adult	yes			5-HIAA	cortex, frontal	1.26	acsf	0.25	clomipramine	10	i.p.	340	95
1714040	5	wistar	male	adult	yes			5-HIAA	cortex, frontal	1.26	acsf	0.25	clomipramine	20	i.p.	460	71
14573386	6	sprague-dawley	male	adult	yes			5-HT	cortex, prefrontal	1.7	acsf	1.5	clomipramine	5	i.p.	30	191
8971795	6	wistar	male		yes			5-HT	cortex, frontal	1.26	acsf	0.25	clomipramine	10	i.p.	40	295
21195741	6	wistar	male	adult	yes			5-HT	hippocampus, ventral	1.2	acsf	1.5	clomipramine	20	i.p.	45	920
21195741	6	wistar	male	adult	yes			5-HT	hippocampus, ventral	1.2	acsf	1.5	clomipramine	40	i.p.	45	920
14573386	6	sprague-dawley	male	adult	yes			5-HT	cortex, prefrontal	1.7	acsf	1.5	clomipramine	15	i.p.	60	221
7862908	4	sprague-dawley	male	adult	yes			5-HT	cortex, prefrontal medial	2.2	ringer	1	clomipramine	10	i.p.	80	190
11522320	10	wistar	male	adult	yes			5-HT	cortex, frontal	1.26	acsf	0.5	clomipramine	10	i.p.	90	91
11522320	10	wistar	male	adult	yes			5-HT	cortex, frontal	1.26	acsf	0.5	clomipramine	20	i.p.	120	50
11522320	10	wistar	male	adult	yes			5-HT	raphe nucleus	1.26	acsf	0.5	clomipramine	20	i.p.	120	265
1714040	5	wistar	male	adult	yes			5-HT	raphe nucleus	1.26	acsf	0.25	clomipramine	20	i.p.	120	407
15834446	6	wistar	male	adolescent	yes			5-HT	cortex, frontal	1.26	acsf	0.5	clomipramine	10	i.p.	150	70
11522320	10	wistar	male	adult	yes			5-HT	raphe nucleus	1.26	acsf	0.5	clomipramine	10	i.p.	150	200
11522320	10	wistar	male	adult	yes			5-HT	cortex, frontal	1.26	acsf	0.5	clomipramine	10	i.p.	180	129
1714040	5	wistar	male	adult	yes			5-HT	cortex, frontal	1.26	acsf	0.25	clomipramine	20	i.p.	220	154
1714040	4	wistar	male	adult	yes			5-HT	cortex, frontal	1.26	acsf	0.25	clomipramine	10	i.p.	240	144
7862908	4	sprague-dawley	male	adult	yes			DA	nucleus accumbens	2.2	ringer	1	clomipramine	10	i.p.	40	130
7862908	4	sprague-dawley	male	adult	yes			DA	cortex, prefrontal medial	2.2	ringer	1	clomipramine	10	i.p.	80	440
10095031	8	wistar	male	adult	yes			DA	raphe nucleus	1.26	acsf	0.5	clomipramine	10	i.p.	90	42
8521908	7	sprague-dawley	male	adolescent	yes			DA	nucleus accumbens	1.2	phosphate buffered saline	0.8	clomipramine	10	s.c.	90	114
10095031	8	wistar	male	adult	yes			DA	raphe nucleus	1.26	acsf	0.5	clomipramine	20	i.p.	120	25
16996043	6	wistar	male	adolescent	yes			DA	cortex, frontal	1.26	acsf		clomipramine	10	i.p.	120	55
10218887	8	wistar	male	adult	yes			DA	cortex, frontal	1.26	acsf	0.5	clomipramine	20	i.p.	150	42
10218887	8	wistar	male	adult	yes			DA	cortex, frontal	1.26	acsf	0.5	clomipramine	10	i.p.	150	66
8521908	7	sprague-dawley	male	adolescent	yes			DA	caudate putamen	1.2	phosphate buffered saline	0.8	clomipramine	10	s.c.	180	148
23150494	7	sprague-dawley	female	adult	yes			NA	locus coeruleus	2.3	ringer	2	clomipramine	0.5	i.v.	15	130
14643843	5	wistar	male	adult	yes			GLUcose	caudate putamen - L	2.3	acsf	1	clonazepam	0.25	i.p.	40	138
7507776	8	lister hooded	male	adult	yes			5-HIAA	cortex, frontal - R	0.5	acsf	2	clonidine	0.05	i.p.	100	74
7507776	8	lister hooded	male	adult	yes			5-HIAA	cortex, frontal - R	0.5	acsf	2	clonidine	0.03	i.p.	140	82
7507776	8	lister hooded	male	adult	yes			5-HIAA	cortex, frontal - R	0.5	acsf	2	clonidine	0.1	i.p.	220	66
8788964	6	sprague-dawley	male	adult	yes			5-HT	hippocampus	2.3	ringer	3	clonidine	0.0085	i.v.	45	66
1349158	5	sprague-dawley	male	adult	no	chloral hydrate	400	5-HT	hippocampus, ventral	2.5	acsf	1.2	clonidine	0.1	s.c.	60	46
1349158	5	sprague-dawley	male	adult	no	chloral hydrate	400	5-HT	hippocampus, ventral	2.5	acsf	1.2	clonidine	0.3	s.c.	60	46
11111835	7	sprague-dawley	male	adult	no	chloral hydrate	400	5-HT	hippocampus, dorsal	2.5	acsf	1,25-1,35	clonidine	0.1	s.c.	60	53
11111835	7	sprague-dawley	male	adult	no	chloral hydrate	400	5-HT	hippocampus, dorsal	2.5	acsf	1.3	clonidine	0.1	s.c.	60	53
12629522	8	wistar	male	adult	yes			5-HT	raphe nucleus, dorsal	1.26	acsf	1.5	clonidine	1	s.c.	60	53
1349158	4	sprague-dawley	male	adult	no	chloral hydrate	400	5-HT	hippocampus, ventral	2.5	acsf	1.2	clonidine	0.03	s.c.	80	54
12629522	8	wistar	male	adult	yes			5-HT	raphe nucleus, dorsal	1.26	acsf	1.5	clonidine	0.1	s.c.	80	75
7507776	8	lister hooded	male	adult	yes			5-HT	cortex, frontal - R	0.5	acsf	2	clonidine	0.1	i.p.	120	42
1349158	4	sprague-dawley	male	adult	no	chloral hydrate	400	5-HT	hippocampus, ventral	2.5	acsf	1.2	clonidine	0.01	s.c.	120	73
11111835	7	sprague-dawley	male	adult	no	chloral hydrate	400	5-HT	cortex, frontal	2.5	acsf	1,25-1,35	clonidine	0.1	s.c.	120	83
11111835	7	sprague-dawley	male	adult	no	chloral hydrate	400	5-HT	cortex, frontal	2.5	acsf	1.3	clonidine	0.1	s.c.	120	83
7507776	8	lister hooded	male	adult	yes			5-HT	cortex, frontal - R	0.5	acsf	2	clonidine	0.03	i.p.	120	84
12629522	8	wistar	male	adult	no	chloral hydrate	400	5-HT	raphe nucleus, dorsal	1.26	acsf	1.5	clonidine	0.1	s.c.	180	167
7507776	8	lister hooded	male	adult	yes			5-HT	cortex, frontal - R	0.5	acsf	2	clonidine	0.05	i.p.	200	64
10483051	10	sprague-dawley	female	adult	yes			ACh	cortex, PCC	1.2	acsf	0.5	clonidine	0.05	s.c.	20	125
9003069	4	sprague-dawley	male	adult	yes			ACh	cortex, prefrontal medial	1.3	ringer	2	clonidine	0.00063	i.p.	20	140
9003069	4	sprague-dawley	male	adult	yes			ACh	cortex, prefrontal medial	1.3	ringer	2	clonidine	0.00063	i.p.	20	140
9607704	6	wistar	male	adult	yes			ACh	cortex, frontal	1.3	perfusion solution	5	clonidine	0.2	i.p.	30	85
10483051	4	sprague-dawley	female	adult	yes			ACh	cortex, PCC	1.2	acsf	0.5	clonidine	0.05	s.c.	40	134
9003069	4	sprague-dawley	male	adult	yes			ACh	cortex, prefrontal medial	1.3	ringer	2	clonidine	2.5	i.p.	40	230
9607704	4	wistar	male	adult	yes			ACh	cortex, frontal	1.3	perfusion solution	5	clonidine	0.1	i.p.	60	120
9003069	4	sprague-dawley	male	adult	yes			ACh	cortex, prefrontal medial	1.3	ringer	2	clonidine	0.16	i.p.	100	180
9003069	4	sprague-dawley	male	adult	yes			ACh	cortex, prefrontal medial	1.3	ringer	2	clonidine	0.04	i.p.	220	286
16044300	13	sprague-dawley	male	adult	no	halothan		ASP	caudate putamen	1.2	acsf	3	clonidine	0.1	i.p.	60	150
8788964	7	sprague-dawley	male	adult	yes			DA	caudate putamen	2.3	ringer	3	clonidine	0.0085	i.v.	25	75
8788964	9	sprague-dawley	male	adult	yes			DA	hippocampus	2.3	ringer	3	clonidine	0.0085	i.v.	25	93
8741935	3	sprague-dawley	male	adult	yes			DA	nucleus accumbens	2.2	ringer	1	clonidine	0.1	s.c.	40	121
11673793	4	sprague-dawley	male	adult	yes			DA	cortex, prefrontal	1.5	acsf	1.2	clonidine	0.15	i.p.	80	44
11673793	4	sprague-dawley	male	adult	yes			DA	caudate putamen	1.5	acsf	1.2	clonidine	0.15	i.p.	80	86
15033381	5	sprague-dawley	male	adult	yes			DA	cortex, prefrontal medial	1.5	acsf	2.2	clonidine	0.15	i.p.	100	39
8741935	3	sprague-dawley	male	adult	yes			DA	cortex, prefrontal	2.2	ringer	1	clonidine	0.1	s.c.	100	43
15033381	5	sprague-dawley	male	adult	yes			DA	cortex, occipital	1.5	acsf	2.2	clonidine	0.15	i.p.	120	27
23289939	5	sprague-dawley	male	adolescent	yes			DA	cortex, prefrontal medial	1.5	acsf	2.2	clonidine	0.15	i.p.	140	34
9678653	6	sprague-dawley	male	adult	yes			DA	nucleus accumbens	1.2	ringer's solution modified	2	clonidine	5	i.v.	150	84
9678653	6	sprague-dawley	male	adult	yes			DA	nucleus accumbens	1.2	ringer's solution modified	2	clonidine	1	i.v.	150	88
9027381	6	sprague-dawley	male	adult	no	halothan (1,5%)		DA	cortex, cingulate	1.2	csf modified	1	clonidine	0.6	i.p.		60
9027381	5	sprague-dawley	male	adult	no	halothan (1,5%)		DA	cortex, cingulate	1.2	csf modified	1	clonidine	1.2	i.p.		61
9027381	4	sprague-dawley	male	adult	no	halothan (1,5%)		DA	cortex, cingulate	1.2	csf modified	1	clonidine	0.3	i.p.		80
9678653	6	sprague-dawley	male	adult	yes			DA	nucleus accumbens	1.2	ringer's solution modified	2	clonidine	5	i.v.		58
9678653	6	sprague-dawley	male	adult	yes			DA	nucleus accumbens	1.2	ringer's solution modified	2	clonidine	1	i.v.		77
1345767	4	sprague-dawley	male	adult	yes			dopa	hippocampus, dentate gyrus		acsf	1.5	clonidine	0.1	i.p.	149	70
1345767	4	sprague-dawley	male	adult	yes			dopa	hippocampus, dentate gyrus		acsf		clonidine	0.1	i.p.	149	70
8788964	9	sprague-dawley	male	adult	yes			dopac	hippocampus	2.3	ringer	3	clonidine	0.0085	i.v.	25	77
8788964	7	sprague-dawley	male	adult	yes			dopac	caudate putamen	2.3	ringer	3	clonidine	0.0085	i.v.	25	132
8788964	6	sprague-dawley	male	adult	yes			dopac	hippocampus	2.3	ringer	3	clonidine	0.0085	i.v.	30	63
15033381	5	sprague-dawley	male	adult	yes			dopac	cortex, occipital	1.5	acsf	2.2	clonidine	0.15	i.p.	80	67
15033381	5	sprague-dawley	male	adult	yes			dopac	cortex, prefrontal medial	1.5	acsf	2.2	clonidine	0.15	i.p.	120	96
9027381	4	sprague-dawley	male	adult	no	halothan (1,5%)		dopac	cortex, cingulate	1.2	csf modified	1	clonidine	0.3	i.p.		145
9027381	6	sprague-dawley	male	adult	no	halothan (1,5%)		dopac	cortex, cingulate	1.2	csf modified	1	clonidine	0.6	i.p.		290
9027381	5	sprague-dawley	male	adult	no	halothan (1,5%)		dopac	cortex, cingulate	1.2	csf modified	1	clonidine	1.2	i.p.		376
2262894	5	wistar	male	adolescent	no	urethane	1.1	dopeg	hypothalamus, medial	2.3	ringer	2	clonidine	0.2	i.p.	60	48
9678653	6	sprague-dawley	male	adult	yes			GABA	ventral tegmental area	1.2	ringer's solution modified	2	clonidine	5	i.v.	25	111
9678653	8	sprague-dawley	male	adult	yes			GABA	nucleus accumbens	1.2	ringer's solution modified	2	clonidine	5	i.v.	125	261
9007754	3	sprague-dawley	male	adult	no	chloral hydrate	80	GLU	cortex, frontal	1.2	acsf	0.25	clonidine	0.3	i.p.	6	123
16044300	13	sprague-dawley	male	adult	no	halothan		GLU	caudate putamen	1.2	acsf	3	clonidine	0.1	i.p.	60	116
1707442	5	wistar	male	adolescent	yes			Hist	caudate putamen	1.3	dialysis solution	3	clonidine	0.3	i.p.	50	81
8788964	7	sprague-dawley	male	adult	yes			HVA	caudate putamen	2.3	ringer	3	clonidine	0.0085	i.v.	25	130
9027381	4	sprague-dawley	male	adult	no	halothan (1,5%)		HVA	cortex, cingulate	1.2	csf modified	1	clonidine	0.3	i.p.		76
9027381	6	sprague-dawley	male	adult	no	halothan (1,5%)		HVA	cortex, cingulate	1.2	csf modified	1	clonidine	0.6	i.p.		64
12505530	6	sprague-dawley	male	adult	no	chloral hydrate	400	NA	cortex, prefrontal medial	2.2	acsf	1	clonidine	0.04	i.p.	18	10
9007754	3	sprague-dawley	male	adult	no	chloral hydrate	80	NA	cortex, frontal	1.2	acsf	0.25	clonidine	0.3	i.p.	20	2
12505530	6	sprague-dawley	male	adult	no	chloral hydrate	400	NA	cortex, prefrontal medial	2.2	acsf	1	clonidine	0.04	i.p.	22	6
12505530	12	sprague-dawley	male	adult	no	chloral hydrate	400	NA	cortex, prefrontal medial	2.2	acsf	1	clonidine	0.04	i.p.	24	15
11564647	8	wistar	male	adult	no	urethane	0.2	NA	cortex, prefrontal medial	2.4	acsf	1.2	clonidine	0.03	i.v.	25	57
11564647	8	wistar	male	adult	no	urethane	0.2	NA	cortex, prefrontal medial	2.4	acsf	1.2	clonidine	0.01	i.v.	25	78
8788964	9	sprague-dawley	male	adult	yes			NA	hippocampus	2.3	ringer	3	clonidine	0.0085	i.v.	25	97
11564647	8	wistar	male	adult	no	urethane	0.2	NA	cortex, prefrontal medial	2.4	acsf	1.2	clonidine	3	i.v.	25	97
11564647	8	wistar	male	adult	no	urethane	0.2	NA	cortex, prefrontal medial	2.4	acsf	1.2	clonidine	1	i.v.	25	105
10882841	7	long-evans	male	adult	yes			NA	cortex, prefrontal	1.22	acsf	0.6	clonidine	0.04	i.p.	40	35
10578149	6	sprague-dawley	male	adolescent	yes			NA	hippocampus, dorsal	1.26	acsf	2	clonidine	0.2	i.p.	40	45
10882841	7	long-evans	male	adult	yes			NA	cortex, prefrontal	1.22	acsf	0.6	clonidine	0.02	i.p.	40	59
10882840	6	long-evans	male	adult	yes			NA	amygdala	1.22	acsf	0.6	clonidine	0.02	i.p.	40	62
10882840	6	long-evans	male	adult	yes			NA	amygdala	1.22	acsf	0.6	clonidine	0.04	i.p.	40	62
11973190	6	wistar	male	adult	yes			NA	cortex, prefrontal medial	1.3	acsf	1.3	clonidine	3	i.p.	40	92
23289939	5	sprague-dawley	male	adolescent	yes			NA	cortex, prefrontal medial	1.5	acsf	2.2	clonidine	0.15	i.p.	60	2
15033381	5	sprague-dawley	male	adult	yes			NA	cortex, occipital	1.5	acsf	2.2	clonidine	0.15	i.p.	60	10
15033381	5	sprague-dawley	male	adult	yes			NA	cortex, prefrontal medial	1.5	acsf	2.2	clonidine	0.15	i.p.	60	10
2262894	5	wistar	male	adolescent	no	urethane	1.1	NA	hypothalamus, medial	2.3	ringer	2	clonidine	0.2	i.p.	60	20
11156576	6	sprague-dawley	male	adolescent	yes			NA	cortex, prefrontal	1.26	acsf	1	clonidine	0.03	i.p.	60	42
9044374	4	lister hooded	male	adolescent	yes			NA	hippocampus, dorsal	3	acsf	1	clonidine	0.3	i.p.	60	42
11973190	6	wistar	male	adult	yes			NA	cortex, prefrontal medial	1.3	acsf	1.3	clonidine	0.3	i.p.	60	48
15668723	6	cd-cobs	male	adult	yes			NA	hippocampus, dorsal	1.26	acsf	1	clonidine	0.03	i.p.	60	50
11191838	7	sprague-dawley	male	adolescent	yes			NA	hippocampus, dorsal	1.26	acsf	2	clonidine	0.3	i.p.	60	50
11191838	7	sprague-dawley	male	adolescent	yes			NA	hippocampus, dorsal	1.26	acsf	2	clonidine	0.1	i.p.	60	60
11973190	6	wistar	male	adult	yes			NA	cortex, prefrontal medial	1.3	acsf	1.3	clonidine	0.03	i.p.	60	60
10578149	6	sprague-dawley	male	adolescent	yes			NA	hippocampus, dorsal	1.26	acsf	2	clonidine	0.1	i.p.	60	65
11156576	6	sprague-dawley	male	adolescent	yes			NA	cortex, prefrontal	1.26	acsf	1	clonidine	0.01	i.p.	60	70
15668723	6	cd-cobs	male	adult	yes			NA	hippocampus, dorsal	1.26	acsf	1	clonidine	0.01	i.p.	60	79
11498523	4	sprague-dawley	male	adult	yes			NA	locus coeruleus	1.2	csf modified	1	clonidine	0.3	i.p.	70	50
3252176	3	sprague-dawley	male	adult	yes			NA	hippocampus, dentate gyrus	3.37	acsf	2	clonidine	0.3	i.p.	75	44
11673793	5	sprague-dawley	male	adult	yes			NA	cortex, prefrontal	1.5	acsf	1.2	clonidine	0.15	i.p.	80	20
11673793	4	sprague-dawley	male	adult	yes			NA	caudate putamen	1.5	acsf	1.2	clonidine	0.15	i.p.	80	35
8741935	3	sprague-dawley	male	adult	yes			NA	cortex, prefrontal	2.2	ringer	1	clonidine	0.1	s.c.	80	39
9044374	6	lister hooded	male	adolescent	yes			NA	hippocampus, dorsal	3	acsf	1	clonidine	0.3	i.p.	80	58
11498523	4	sprague-dawley	male	adult	yes			NA	cortex, cingulate	1.2	csf modified	1	clonidine	0.3	i.p.	105	39
12629522	8	wistar	male	adult	no	chloral hydrate	400	NA	raphe nucleus, dorsal	1.26	acsf	1.5	clonidine	0.1	s.c.	120	37
12629522	5	wistar	male	adult	yes			NA	raphe nucleus, dorsal	1.26	acsf	1.5	clonidine	0.1	s.c.	140	40
9027381	5	sprague-dawley	male	adult	no	halothan (1,5%)		NA	cortex, cingulate	1.2	csf modified	1	clonidine	1.2	i.p.	175	37
12629522	8	wistar	male	adult	yes			NA	raphe nucleus, dorsal	1.26	acsf	1.5	clonidine	0.1	s.c.	180	40
12629522	8	wistar	male	adult	yes			NA	raphe nucleus, dorsal	1.26	acsf	1.5	clonidine	1	s.c.	240	18
11498523	4	sprague-dawley	male	adult	yes			NA	cortex, cingulate	1.2	csf modified	1	clonidine	0.6	i.p.		16
11498523	4	sprague-dawley	male	adult	yes			NA	cortex, cingulate	1.2	csf modified	1	clonidine	1.2	i.p.		20
9027381	6	sprague-dawley	male	adult	no	halothan (1,5%)		NA	cortex, cingulate	1.2	csf modified	1	clonidine	1.2	i.p.		36
9027381	6	sprague-dawley	male	adult	no	halothan (1,5%)		NA	cortex, cingulate	1.2	csf modified	1	clonidine	0.6	i.p.		47
9027381	6	sprague-dawley	male	adult	no	halothan (1,5%)		NA	cortex, cingulate	1.2	csf modified	1	clonidine	0.6	i.p.		54
11498523	4	sprague-dawley	male	adult	yes			NA	cortex, cingulate	1.2	csf modified	1	clonidine	0.3	i.p.		55
9027381	6	sprague-dawley	male	adult	no	halothan (1,5%)		NA	cortex, cingulate	1.2	csf modified	1	clonidine	0.3	i.p.		56
9027381	4	sprague-dawley	male	adult	no	halothan (1,5%)		NA	cortex, cingulate	1.2	csf modified	1	clonidine	0.3	i.p.		65
11498523	4	sprague-dawley	male	adult	yes			NA	cortex, cingulate	1.2	csf modified	1	clonidine	0.1	i.p.		84
9027381	4	sprague-dawley	male	adult	no	halothan (1,5%)		NA	cortex, cingulate	1.2	csf modified	1	clonidine	1.2	i.p.		126
15289999	8	wistar	male	adolescent	yes			5-HT	cortex, frontal	2.3	ringer	1	clorazepate	0.63	i.p.	20	150
15289999	8	wistar	male	adolescent	yes			5-HT	hippocampus, dorsal	2.3	ringer	1	clorazepate	10	i.p.	60	50
15289999	8	wistar	male	adolescent	yes			5-HT	hippocampus, dorsal	2.3	ringer	1	clorazepate	2.5	i.p.	60	72
15289999	8	wistar	male	adolescent	yes			5-HT	hippocampus, dorsal	2.3	ringer	1	clorazepate	20	i.p.	80	37
15289999	8	wistar	male	adolescent	yes			5-HT	cortex, frontal	2.3	ringer	1	clorazepate	10	i.p.	80	50
15289999	8	wistar	male	adolescent	yes			5-HT	hippocampus, dorsal	2.3	ringer	1	clorazepate	0.63	i.p.	80	72
15289999	8	wistar	male	adolescent	yes			5-HT	cortex, frontal	2.3	ringer	1	clorazepate	20	i.p.	140	37
15289999	8	wistar	male	adolescent	yes			NA	hippocampus, dorsal	2.3	ringer	1	clorazepate	0.63	i.p.	20	137
15289999	8	wistar	male	adolescent	yes			NA	cortex, frontal	2.3	ringer	1	clorazepate	0.63	i.p.	20	160
15289999	8	wistar	male	adolescent	yes			NA	hippocampus, dorsal	2.3	ringer	1	clorazepate	2.5	i.p.	40	75
15289999	8	wistar	male	adolescent	yes			NA	hippocampus, dorsal	2.3	ringer	1	clorazepate	10	i.p.	60	57
15289999	8	wistar	male	adolescent	yes			NA	hippocampus, dorsal	2.3	ringer	1	clorazepate	20	i.p.	80	65
15289999	8	wistar	male	adolescent	yes			NA	cortex, frontal	2.3	ringer	1	clorazepate	20	i.p.	80	72
15289999	8	wistar	male	adolescent	yes			NA	cortex, frontal	2.3	ringer	1	clorazepate	10	i.p.	80	78
11430914	6	sprague-dawley	male	adult	yes			3-methoxytyramine	caudate putamen	2.4	ringer	2	clorgyline	1	i.p.	80	410
11430914	6	sprague-dawley	male	adult	yes			3-methoxytyramine	caudate putamen	2.4	ringer	2	clorgyline	1	i.p.	80	750
2117053	6	wistar		adult	no	halothan		3-methoxytyramine	caudate putamen	2.5		1.25	clorgyline	1	i.p.	120	165
2117053	6	wistar		adult	no	halothan		3-methoxytyramine	caudate putamen	2.5		1.25	clorgyline	10	i.p.	120	525
11430914	6	sprague-dawley	male	adult	yes			3-methoxytyramine	caudate putamen	2.4	ringer	2	clorgyline	1	i.p.	300	1290
1409775	6	sprague-dawley	male	adult	yes			3-methoxytyramine	nucleus accumbens	1.2	acsf	2	clorgyline	4	i.p.	320	708
1409775	5	sprague-dawley	male	adult	yes			3-methoxytyramine	caudate putamen	1.2	acsf	2	clorgyline	4	i.p.	320	8400
1475291	5	sprague-dawley	male	adult	yes			3-methoxytyramine	caudate putamen	2.3	acsf	2	clorgyline	4	i.p.	340	6300
7689703	6	wistar	male	adult	yes			5-HIAA	raphe nucleus	1.26		0.5	clorgyline	10	i.p.	60	68
2117053	6	wistar		adult	no	halothan		5-HIAA	caudate putamen	2.5		1.25	clorgyline	10	i.p.	120	55
2117053	6	wistar		adult	no	halothan		5-HIAA	caudate putamen	2.5		1.25	clorgyline	1	i.p.	120	65
8473998	4	fü-albino	male	adult	yes			5-HIAA	caudate putamen	1.59	ringer	2	clorgyline	5	i.p.	180	55
7689703	6	wistar	male	adult	yes			5-HT	raphe nucleus	1.26		0.5	clorgyline	10	i.p.	30	123
21056607	6	wistar	male	adult	yes			5-HT	cortex, prefrontal medial	1.2	acsf	1.5	clorgyline	4	s.c.	30	170
21056607	6	wistar	male	adult	yes			5-HT	cortex, prefrontal medial	1.2	acsf	1.5	clorgyline	4	s.c.	30	175
7689703	6	wistar	male	adult	yes			5-HT	cortex, frontal	1.26		0.5	clorgyline	10	i.p.	240	150
7689703	6	wistar	male	adult	yes			5-HT	raphe nucleus	1.26		0.5	clorgyline	10	i.p.	240	240
21056607	6	wistar	male	adult	yes			DA	cortex, prefrontal medial	1.2	acsf	1.5	clorgyline	4	s.c.	30	250
11430914	6	sprague-dawley	male	adult	yes			DA	caudate putamen	2.4	ringer	2	clorgyline	1	i.p.	80	145
11430914	6	sprague-dawley	male	adult	yes			DA	caudate putamen	2.4	ringer	2	clorgyline	1	i.p.	80	198
12373456	5	sprague-dawley	male	adolescent	yes			DA	caudate putamen	1.3	ringer	2	clorgyline	5	i.p.	80	270
12373456	5	sprague-dawley	male	adolescent	yes			DA	caudate putamen	1.3	ringer	2	clorgyline	5	i.p.	80	350
1409775	6	sprague-dawley	male	adult	yes			DA	nucleus accumbens	1.2	acsf	2	clorgyline	4	i.p.	80	450
8473998	4	fü-albino	male	adult	yes			DA	caudate putamen	1.59	ringer	2	clorgyline	5	i.p.	90	160
2117053	6	wistar		adult	no	halothan		DA	caudate putamen	2.5		1.25	clorgyline	10	i.p.	100	253
2117053	6	wistar		adult	no	halothan		DA	caudate putamen	2.5		1.25	clorgyline	1	i.p.	120	150
2117053	6	wistar		adult	no	halothan		DA	caudate putamen	2.5		1.25	clorgyline	1	i.p.	120	157
2117053	6	wistar		adult	no	halothan		DA	caudate putamen	2.5		1.25	clorgyline	10	i.p.	120	174
1475291	5	sprague-dawley	male	adult	yes			DA	caudate putamen	2.3	acsf	2	clorgyline	4	i.p.	120	375
12373456	5	sprague-dawley	male	adolescent	yes			DA	caudate putamen	1.3	ringer	2	clorgyline	5	i.p.	200	410
1409775	5	sprague-dawley	male	adult	yes			DA	caudate putamen	1.2	acsf	2	clorgyline	4	i.p.	320	300
11430914	6	sprague-dawley	male	adult	yes			DA	caudate putamen	2.4	ringer	2	clorgyline	1	i.p.	340	415
1409775	6	sprague-dawley	male	adult	yes			dopac	nucleus accumbens	1.2	acsf	2	clorgyline	4	i.p.	60	15
12373456	5	sprague-dawley	male	adolescent	yes			dopac	caudate putamen	1.3	ringer	2	clorgyline	5	i.p.	80	10
12373456	5	sprague-dawley	male	adolescent	yes			dopac	caudate putamen	1.3	ringer	2	clorgyline	5	i.p.	80	12
11430914	6	sprague-dawley	male	adult	yes			dopac	caudate putamen	2.4	ringer	2	clorgyline	1	i.p.	80	42
11430914	6	sprague-dawley	male	adult	yes			dopac	caudate putamen	2.4	ringer	2	clorgyline	1	i.p.	80	58
1409775	5	sprague-dawley	male	adult	yes			dopac	caudate putamen	1.2	acsf	2	clorgyline	4	i.p.	100	8
2117053	6	wistar		adult	no	halothan		dopac	caudate putamen	2.5		1.25	clorgyline	10	i.p.	120	13
2117053	6	wistar		adult	no	halothan		dopac	caudate putamen	2.5		1.25	clorgyline	10	i.p.	120	15
2117053	6	wistar		adult	no	halothan		dopac	caudate putamen	2.5		1.25	clorgyline	1	i.p.	120	40
2117053	6	wistar		adult	no	halothan		dopac	caudate putamen	2.5		1.25	clorgyline	1	i.p.	120	52
8473998	4	fü-albino	male	adult	yes			dopac	caudate putamen	1.59	ringer	2	clorgyline	5	i.p.	130	10
12373456	5	sprague-dawley	male	adolescent	yes			dopac	caudate putamen	1.3	ringer	2	clorgyline	5	i.p.	240	7
1475291	5	sprague-dawley	male	adult	yes			dopac	caudate putamen	2.3	acsf	2	clorgyline	4	i.p.	340	10
11430914	6	sprague-dawley	male	adult	yes			dopac	caudate putamen	2.4	ringer	2	clorgyline	1	i.p.	360	27
12373456	5	sprague-dawley	male	adolescent	yes			HVA	caudate putamen	1.3	ringer	2	clorgyline	5	i.p.	80	18
12373456	5	sprague-dawley	male	adolescent	yes			HVA	caudate putamen	1.3	ringer	2	clorgyline	5	i.p.	80	22
11430914	6	sprague-dawley	male	adult	yes			HVA	caudate putamen	2.4	ringer	2	clorgyline	1	i.p.	80	44
11430914	6	sprague-dawley	male	adult	yes			HVA	caudate putamen	2.4	ringer	2	clorgyline	1	i.p.	80	58
1475291	5	sprague-dawley	male	adult	yes			HVA	caudate putamen	2.3	acsf	2	clorgyline	4	i.p.	100	12
1409775	5	sprague-dawley	male	adult	yes			HVA	caudate putamen	1.2	acsf	2	clorgyline	4	i.p.	100	13
1409775	6	sprague-dawley	male	adult	yes			HVA	nucleus accumbens	1.2	acsf	2	clorgyline	4	i.p.	100	14
2117053	6	wistar		adult	no	halothan		HVA	caudate putamen	2.5		1.25	clorgyline	10	i.p.	120	26
2117053	6	wistar		adult	no	halothan		HVA	caudate putamen	2.5		1.25	clorgyline	1	i.p.	120	59
8473998	4	fü-albino	male	adult	yes			HVA	caudate putamen	1.59	ringer	2	clorgyline	5	i.p.	150	10
12373456	5	sprague-dawley	male	adolescent	yes			HVA	caudate putamen	1.3	ringer	2	clorgyline	5	i.p.	220	12
11430914	6	sprague-dawley	male	adult	yes			HVA	caudate putamen	2.4	ringer	2	clorgyline	1	i.p.	340	26
17719143	6	sprague-dawley	male	adult				3-methoxytyramine	caudate putamen	4.6	ringer	2	clozapine	10	i.p.	40	130
17719143	6	sprague-dawley	male	adult	no	isoflurane (1%)		3-methoxytyramine	caudate putamen	4.6	ringer	2	clozapine	10	i.p.	40	140
17719143	6	sprague-dawley	male	adult	no	isoflurane (2.5%)		3-methoxytyramine	caudate putamen	4.6	ringer	2	clozapine	10	i.p.	60	200
12620279	6	sprague-dawley	male	adult				3-methoxytyramine	caudate putamen	4.6	acsf	2	clozapine	10	i.p.	260	115
11378155	7	sprague-dawley	male	adult				5-HIAA	cortex, prefrontal	1.7	acsf	1	clozapine	10	s.c.	150	99
9194049	6	sprague-dawley	male	adult				5-HIAA	cortex, frontal	1.3	perfusion solution	2.5	clozapine	10	s.c.	240	112
10936197	6	sprague-dawley	male	adult				5-HIAA	cortex, prefrontal	1.7	acsf	1	clozapine	10	s.c.	270	110
12564641	8	wistar	male	adult				5-HT	cortex, prefrontal	1.26	ringer	2	clozapine	20	i.p.	20	120
12564641	8	wistar	male	adult				5-HT	cortex, prefrontal	1.26	ringer	2	clozapine	10	i.p.	20	130
9686999	7	sprague-dawley	male	adult				5-HT	cortex, prefrontal	1.2	perfusion solution	0.4	clozapine	5	s.c.	30	130
9686999	7	sprague-dawley	male	adult				5-HT	nucleus accumbens	1.2	perfusion solution	0.4	clozapine	20	s.c.	30	140
12564641	8	wistar	male	adult				5-HT	raphe nucleus	1.26	ringer	2	clozapine	10	i.p.	40	140
12564641	8	wistar	male	adult				5-HT	raphe nucleus	1.26	ringer	2	clozapine	20	i.p.	40	190
9686999	7	sprague-dawley	male	adult				5-HT	cortex, prefrontal	1.2	perfusion solution	0.4	clozapine	20	s.c.	60	110
11378155	7	sprague-dawley	male	adult				5-HT	cortex, prefrontal	1.7	acsf	1	clozapine	10	s.c.	60	135
9686999	7	sprague-dawley	male	adult				5-HT	nucleus accumbens	1.2	perfusion solution	0.4	clozapine	5	s.c.	90	75
17356574	5	wistar	male	adult				5-HT	cortex, prefrontal	1.26	acsf	1.5	clozapine	5	s.c.	100	110
7617304	5							5-HT	nucleus accumbens	1.26	acsf	0.5	clozapine	5	s.c.	120	60
17356574	5	wistar	male	adult				5-HT	cortex, prefrontal	1.26	acsf	1.5	clozapine	1	s.c.	140	70
11716948	7	sprague-dawley	male	adult	no	isoflurane		5-HT	cortex, prefrontal	1.26	ringer	1	clozapine	10	s.c.	150	95
9194049	6	sprague-dawley	male	adult				5-HT	cortex, frontal	1.3	perfusion solution	2.5	clozapine	10	s.c.	180	70
[truncated: 8,511 more rows]
